# Supplementary material for: Mass spectrometry quantitation of proteins from small pools of developing auditory and vestibular cells
Source: Sci Data. 2018 Jul 17;5:180128. doi: 10.1038/sdata.2018.128 (PMC6049031; doi:10.1038/sdata.2018.128)
Supplement: Supplementary file 1 [file sdata2018128-isa1.zip]

Archive with 4 entries (4 files):
- i_Investigation.txt
- s_study_Barr-Gillespie.txt
- a_DDA_Barr-Gillespie.txt
- a_DIA_Barr-Gillespie.txt
