# Supplementary material for: Mass spectrometry quantitation of proteins from small pools of developing auditory and vestibular cells
Source: Sci Data. 2018 Jul 17;5:180128. doi: 10.1038/sdata.2018.128 (PMC6049031; doi:10.1038/sdata.2018.128)
Supplement: Supplementary file 1 [file sdata2018128-isa1.zip › i_Investigation.txt]

# Investigation File generated for Scientific Data with Investigation File Authoring Tool version 0.1.0 on 29/05/2018 - This metadata file is CC0
ONTOLOGY SOURCE REFERENCE
Term Source Name	NCBITAXON	UBERON	UO	OBI	SO	CLO	ERO
Term Source File	http://data.bioontology.org/ontologies/NCBITAXON	http://data.bioontology.org/ontologies/UBERON	http://data.bioontology.org/ontologies/UO	http://data.bioontology.org/ontologies/OBI	http://data.bioontology.org/ontologies/SO	http://data.bioontology.org/ontologies/CLO	http://data.bioontology.org/ontologies/ERO
Term Source Version	2016AB	releases/2014-06-15	unknown	2014-08-18	unknown	2.1.106	2013-08-02
Term Source Description	National Center for Biotechnology Information (NCBI) Organismal Classification	Uber Anatomy Ontology	Units of Measurement Ontology	Ontology for Biomedical Investigations	Sequence Types and Features Ontology	Cell Line Ontology	Eagle-I Research Resource Ontology
INVESTIGATION
Investigation Identifier
Investigation Title
Investigation Description
Investigation Submission Date
Investigation Public Release Date
INVESTIGATION PUBLICATIONS
Investigation PubMed ID
Investigation Publication DOI
Investigation Publication Author List
Investigation Publication Title
Investigation Publication Status
Investigation Publication Status Term Accession Number
Investigation Publication Status Term Source REF
INVESTIGATION CONTACTS
Investigation Person Last Name
Investigation Person Mid Initials
Investigation Person First Name
Investigation Person Address
Investigation Person Phone
Investigation Person Fax
Investigation Person Email
Investigation Person Affiliation
Investigation Person Roles
Investigation Person Roles Term Accession Number
Investigation Person Roles Term Source REF
STUDY
Study Identifier	10.1038/sdata.2018.128
Study Title	Mass spectrometry quantitation of proteins from small pools of developing auditory and vestibular cells
Study Submission Date	01/02/2018
Study Public Release Date	17/07/2018
Study Description	http://www.nature.com/articles/sdata2018128#abstract
Study File Name	s_study_Barr-Gillespie.txt
Comment[Subject Keywords]	///;///;//;//
Comment[Manuscript Licence]	CC BY-4.0
Comment[Experimental Metadata Licence]	CC0
Comment[Supplementary Information File Name]		Supplementary information
Comment[Supplementary Information File Type]	x-zip-compressed	vnd.openxmlformats-officedocument.wordprocessingml.document
Comment[Supplementary Information File URL]	http://www.nature.com/articles/sdata2018128#supplementary-information	http://www.nature.com/articles/sdata2018128#supplementary-information
Comment[Data Repository]	PRIDE;figshare
Comment[Data Record Accession]	PXD006240;doi:10.6084/m9.figshare.c.4042121
Comment[Data Record URI]	http://identifiers.org/pride.project/PXD006240;http://doi.org/10.6084/m9.figshare.c.4042121
STUDY DESIGN DESCRIPTORS
Study Design Type	strain comparison design	cell type comparison design	parallel group design	replicate design
Study Design Type Term Accession Number	OBI:0001464	OBI:0001411	OBI:0500006	OBI:0500018
Study Design Type Term Source REF	OBI	OBI	OBI	OBI
STUDY PUBLICATIONS
Study PubMed ID
Study Publication DOI
Study Publication Author List
Study Publication Title
Study Publication Status
Study Publication Status Term Accession Number
Study Publication Status Term Source REF
STUDY FACTORS
Study Factor Name	strain	age	organism part
Study Factor Type	genotype	age	cell type
Study Factor Type Term Accession Number	SO:0001027	PATO:0000011	CL:0000000
Study Factor Type Term Source REF	SO	OBI	CLO
STUDY ASSAYS
Study Assay Measurement Type	protein expression profiling	protein expression profiling
Study Assay Measurement Type Term Accession Number	OBI:0000615	OBI:0000615
Study Assay Measurement Type Term Source REF	OBI	OBI
Study Assay Technology Type	mass spectrometry assay	mass spectrometry assay
Study Assay Technology Type Term Accession Number	OBI:0000470	OBI:0000470
Study Assay Technology Type Term Source REF	OBI	OBI
Study Assay Technology Platform	""	""
Study Assay File Name	a_DDA_Barr-Gillespie.txt	a_DIA_Barr-Gillespie.txt
STUDY PROTOCOLS
Study Protocol Name	Isolation of hair cells and inner-ear tissue from Pou4f3-Gfp mice	Sample preparation for mass spectrometry	Mass spectrometry: data-dependent acquisition	Mass spectrometry: data-independent acquisition	Technical Validation
Study Protocol Type	isolation of cell population	sample preparation for assay	mass spectrometry assay	mass spectrometry assay	quality control
Study Protocol Type Term Accession Number	OBI:0000512	OBI:0000073	OBI:0000470	OBI:0000470	ERO:0001219
Study Protocol Type Term Source REF	OBI	OBI	OBI	OBI	ERO
Study Protocol Description					
Study Protocol URI	""	""	""	""	""
Study Protocol Version					
Study Protocol Parameters Name	""	""	""	""	""
Study Protocol Parameters Name Term Accession Number	""	""	""	""	""
Study Protocol Parameters Name Term Source REF	""	""	""	""	""
Study Protocol Components Name	""	""	""	""	""
Study Protocol Components Type	""	""	""	""	""
Study Protocol Components Type Term Accession Number	""	""	""	""	""
Study Protocol Components Type Term Source REF	""	""	""	""	""
STUDY CONTACTS
Study Person Last Name	Krey	Scheffer	Choi	Reddy	David	Corey	Barr-Gillespie
Study Person First Name	Jocelyn F.	Deborah I.	Dongseok	Ashok	Larry L.	David P.	Peter G.
Study Person Mid Initials							
Study Person Email	""	""	""	""	""	""	gillespp@ohsu.edu
Study Person Phone							
Study Person Fax							
Study Person Address							
Study Person Affiliation	Oregon Hearing Research Center & Vollum Institute, Oregon Health & Science University, Portland, OR 97239, USA	Department of Neurobiology, Harvard Medical School, Boston, MA 02115, USA	OHSU-PSU School of Public Health, Oregon Health & Science University, Portland, OR 97239, USA	Department of Biochemistry and Molecular Biology, Oregon Health & Science University, Portland, OR 97239, USA	Department of Biochemistry and Molecular Biology, Oregon Health & Science University, Portland, OR 97239, USA	Department of Neurobiology, Harvard Medical School, Boston, MA 02115, USA	Oregon Hearing Research Center & Vollum Institute, Oregon Health & Science University, Portland, OR 97239, USA
Study Person Roles							
Study Person Roles Term Accession Number							
Study Person Roles Term Source REF							
Comment[Study Person ORCID]			0000-0002-1552-4072				0000-0002-9787-5860
Comment[Funder]							
Comment[FundRef ID]							
Comment[Funder Term Source REF]							
Comment[Grant Identifier]							
