# Supplementary material for: Mass spectrometry quantitation of proteins from small pools of developing auditory and vestibular cells
Source: Sci Data. 2018 Jul 17;5:180128. doi: 10.1038/sdata.2018.128 (PMC6049031; doi:10.1038/sdata.2018.128)
Supplement: Supplementary file 1 [file sdata2018128-isa1.zip › s_study_Barr-Gillespie.txt]

Source Name	Characteristics[organism]	Term Source REF	Term Accession Number	Characteristics[organism part]	Term Source REF	Term Accession Number	Characteristics[development stage]	Term Source REF	Term Accession Number	Protocol REF	Comment[hair cell isolation method]	Comment[cell sorting method]	Comment[green fluorescent protein expression]	Comment[FACS sample ID]	Comment[alternate sample name]	Comment[sample preparation date]	Sample Name	Factor Value[strain]	Factor Value[age]	Unit	Term Source REF	Term Accession Number	Factor Value[organism part]
Transgenic mouse line from Dr Allen Ryan, University of California San Diego	Mus musculus	NCBITAXON	http://purl.bioontology.org/ontology/NCBITAXON/10090	cochlea	UBERON	UBERON:0001844	post-embryonic organism	UBERON	UBERON:0009953	Isolation of hair cells and inner-ear tissue from Pou4f3-Gfp mice	Cell dissociation	FACS cell sorting	GFP-negative	DDA FACS_14	DDA C GFP- P0 1	2016-08-01	DDA C GFP negative P0 1_FACS_14	Pou4f3-GFP	0	day	UO	UO:0000033	Inner ear cochlea
Transgenic mouse line from Dr Allen Ryan, University of California San Diego	Mus musculus	NCBITAXON	http://purl.bioontology.org/ontology/NCBITAXON/10090	cochlea	UBERON	UBERON:0001844	post-embryonic organism	UBERON	UBERON:0009953	Isolation of hair cells and inner-ear tissue from Pou4f3-Gfp mice	Cell dissociation	FACS cell sorting	GFP-negative	DDA FACS_15	DDA C GFP- P0 2	2016-08-01	DDA C GFP negative P0 2_FACS_15	Pou4f3-GFP	0	day	UO	UO:0000033	Inner ear cochlea
Transgenic mouse line from Dr Allen Ryan, University of California San Diego	Mus musculus	NCBITAXON	http://purl.bioontology.org/ontology/NCBITAXON/10090	cochlea	UBERON	UBERON:0001844	post-embryonic organism	UBERON	UBERON:0009953	Isolation of hair cells and inner-ear tissue from Pou4f3-Gfp mice	Cell dissociation	FACS cell sorting	GFP-positive	DDA FACS_32	DDA C GFP+ P0 1	2016-08-01	DDA C GFP positive P0 1_FACS_32	Pou4f3-GFP	0	day	UO	UO:0000033	Inner ear cochlea
Transgenic mouse line from Dr Allen Ryan, University of California San Diego	Mus musculus	NCBITAXON	http://purl.bioontology.org/ontology/NCBITAXON/10090	cochlea	UBERON	UBERON:0001844	post-embryonic organism	UBERON	UBERON:0009953	Isolation of hair cells and inner-ear tissue from Pou4f3-Gfp mice	Cell dissociation	FACS cell sorting	GFP-positive	DDA FACS_31	DDA C GFP+ P0 2	2016-08-01	DDA C GFP positive P0 2_FACS_31	Pou4f3-GFP	0	day	UO	UO:0000033	Inner ear cochlea
Transgenic mouse line from Dr Allen Ryan, University of California San Diego	Mus musculus	NCBITAXON	http://purl.bioontology.org/ontology/NCBITAXON/10090	utricle of membranous labyrinth	UBERON	UBERON:0001853	post-embryonic organism	UBERON	UBERON:0009953	Isolation of hair cells and inner-ear tissue from Pou4f3-Gfp mice	Cell dissociation	FACS cell sorting	GFP-negative	DDA FACS_17	DDA V GFP- P0 1	2016-08-01	DDA V GFP negative P0 1_FACS_17	Pou4f3-GFP	0	day	UO	UO:0000033	Inner ear utricle
Transgenic mouse line from Dr Allen Ryan, University of California San Diego	Mus musculus	NCBITAXON	http://purl.bioontology.org/ontology/NCBITAXON/10090	utricle of membranous labyrinth	UBERON	UBERON:0001853	post-embryonic organism	UBERON	UBERON:0009953	Isolation of hair cells and inner-ear tissue from Pou4f3-Gfp mice	Cell dissociation	FACS cell sorting	GFP-negative	DDA FACS_18	DDA V GFP- P0 2	2016-08-01	DDA V GFP negative P0 2_FACS_18	Pou4f3-GFP	0	day	UO	UO:0000033	Inner ear utricle
Transgenic mouse line from Dr Allen Ryan, University of California San Diego	Mus musculus	NCBITAXON	http://purl.bioontology.org/ontology/NCBITAXON/10090	utricle of membranous labyrinth	UBERON	UBERON:0001853	post-embryonic organism	UBERON	UBERON:0009953	Isolation of hair cells and inner-ear tissue from Pou4f3-Gfp mice	Cell dissociation	FACS cell sorting	GFP-positive	DDA FACS_35	DDA V GFP+ P0 1	2016-08-01	DDA V GFP positive P0 1_FACS_35	Pou4f3-GFP	0	day	UO	UO:0000033	Inner ear utricle
Transgenic mouse line from Dr Allen Ryan, University of California San Diego	Mus musculus	NCBITAXON	http://purl.bioontology.org/ontology/NCBITAXON/10090	utricle of membranous labyrinth	UBERON	UBERON:0001853	post-embryonic organism	UBERON	UBERON:0009953	Isolation of hair cells and inner-ear tissue from Pou4f3-Gfp mice	Cell dissociation	FACS cell sorting	GFP-positive	DDA FACS_34	DDA V GFP+ P0 2	2016-08-01	DDA V GFP positive P0 2_FACS_34	Pou4f3-GFP	0	day	UO	UO:0000033	Inner ear utricle
Transgenic mouse line from Dr Allen Ryan, University of California San Diego	Mus musculus	NCBITAXON	http://purl.bioontology.org/ontology/NCBITAXON/10090	cochlea	UBERON	UBERON:0001844	post-embryonic organism	UBERON	UBERON:0009953	Isolation of hair cells and inner-ear tissue from Pou4f3-Gfp mice	Cell dissociation	FACS cell sorting	GFP-negative	DDA FACS_43	DDA C GFP- P0 3	2017-02-15	DDA C GFP negative P0 3_FACS_43	Pou4f3-GFP	0	day	UO	UO:0000033	Inner ear cochlea
Transgenic mouse line from Dr Allen Ryan, University of California San Diego	Mus musculus	NCBITAXON	http://purl.bioontology.org/ontology/NCBITAXON/10090	cochlea	UBERON	UBERON:0001844	post-embryonic organism	UBERON	UBERON:0009953	Isolation of hair cells and inner-ear tissue from Pou4f3-Gfp mice	Cell dissociation	FACS cell sorting	GFP-negative	DDA FACS_41	DDA C GFP- P0 4	2017-02-15	DDA C GFP negative P0 4_FACS_41	Pou4f3-GFP	0	day	UO	UO:0000033	Inner ear cochlea
Transgenic mouse line from Dr Allen Ryan, University of California San Diego	Mus musculus	NCBITAXON	http://purl.bioontology.org/ontology/NCBITAXON/10090	cochlea	UBERON	UBERON:0001844	post-embryonic organism	UBERON	UBERON:0009953	Isolation of hair cells and inner-ear tissue from Pou4f3-Gfp mice	Cell dissociation	FACS cell sorting	GFP-positive	DDA FACS_42	DDA C GFP+ P0 3	2017-02-15	DDA C GFP positive P0 3_FACS_42	Pou4f3-GFP	0	day	UO	UO:0000033	Inner ear cochlea
Transgenic mouse line from Dr Allen Ryan, University of California San Diego	Mus musculus	NCBITAXON	http://purl.bioontology.org/ontology/NCBITAXON/10090	cochlea	UBERON	UBERON:0001844	post-embryonic organism	UBERON	UBERON:0009953	Isolation of hair cells and inner-ear tissue from Pou4f3-Gfp mice	Cell dissociation	FACS cell sorting	GFP-positive	DDA FACS_44	DDA C GFP+ P0 4	2017-02-15	DDA C GFP positive P0 4_FACS_44	Pou4f3-GFP	0	day	UO	UO:0000033	Inner ear cochlea
Transgenic mouse line from Dr Allen Ryan, University of California San Diego	Mus musculus	NCBITAXON	http://purl.bioontology.org/ontology/NCBITAXON/10090	cochlea	UBERON	UBERON:0001844	post-embryonic organism	UBERON	UBERON:0009953	Isolation of hair cells and inner-ear tissue from Pou4f3-Gfp mice	Cell dissociation	FACS cell sorting	GFP-negative	DDA FACS_8	DDA C GFP- P4 1	2016-08-01	DDA C GFP negative P4 1_FACS_8	Pou4f3-GFP	4	day	UO	UO:0000033	Inner ear cochlea
Transgenic mouse line from Dr Allen Ryan, University of California San Diego	Mus musculus	NCBITAXON	http://purl.bioontology.org/ontology/NCBITAXON/10090	cochlea	UBERON	UBERON:0001844	post-embryonic organism	UBERON	UBERON:0009953	Isolation of hair cells and inner-ear tissue from Pou4f3-Gfp mice	Cell dissociation	FACS cell sorting	GFP-negative	DDA FACS_9	DDA C GFP- P4 2	2016-08-01	DDA C GFP negative P4 2_FACS_9	Pou4f3-GFP	4	day	UO	UO:0000033	Inner ear cochlea
Transgenic mouse line from Dr Allen Ryan, University of California San Diego	Mus musculus	NCBITAXON	http://purl.bioontology.org/ontology/NCBITAXON/10090	cochlea	UBERON	UBERON:0001844	post-embryonic organism	UBERON	UBERON:0009953	Isolation of hair cells and inner-ear tissue from Pou4f3-Gfp mice	Cell dissociation	FACS cell sorting	GFP-positive	DDA FACS_26	DDA C GFP+ P4 1	2016-08-01	DDA C GFP positive P4 1_FACS_26	Pou4f3-GFP	4	day	UO	UO:0000033	Inner ear cochlea
Transgenic mouse line from Dr Allen Ryan, University of California San Diego	Mus musculus	NCBITAXON	http://purl.bioontology.org/ontology/NCBITAXON/10090	cochlea	UBERON	UBERON:0001844	post-embryonic organism	UBERON	UBERON:0009953	Isolation of hair cells and inner-ear tissue from Pou4f3-Gfp mice	Cell dissociation	FACS cell sorting	GFP-positive	DDA FACS_27	DDA C GFP+ P4 2	2016-08-01	DDA C GFP positive P4 2_FACS_27	Pou4f3-GFP	4	day	UO	UO:0000033	Inner ear cochlea
Transgenic mouse line from Dr Allen Ryan, University of California San Diego	Mus musculus	NCBITAXON	http://purl.bioontology.org/ontology/NCBITAXON/10090	utricle of membranous labyrinth	UBERON	UBERON:0001853	post-embryonic organism	UBERON	UBERON:0009953	Isolation of hair cells and inner-ear tissue from Pou4f3-Gfp mice	Cell dissociation	FACS cell sorting	GFP-negative	DDA FACS_11	DDA V GFP- P4 1	2016-08-01	DDA V GFP negative P4 1_FACS_11	Pou4f3-GFP	4	day	UO	UO:0000033	Inner ear utricle
Transgenic mouse line from Dr Allen Ryan, University of California San Diego	Mus musculus	NCBITAXON	http://purl.bioontology.org/ontology/NCBITAXON/10090	utricle of membranous labyrinth	UBERON	UBERON:0001853	post-embryonic organism	UBERON	UBERON:0009953	Isolation of hair cells and inner-ear tissue from Pou4f3-Gfp mice	Cell dissociation	FACS cell sorting	GFP-negative	DDA FACS_12	DDA V GFP- P4 2	2016-08-01	DDA V GFP negative P4 2_FACS_12	Pou4f3-GFP	4	day	UO	UO:0000033	Inner ear utricle
Transgenic mouse line from Dr Allen Ryan, University of California San Diego	Mus musculus	NCBITAXON	http://purl.bioontology.org/ontology/NCBITAXON/10090	utricle of membranous labyrinth	UBERON	UBERON:0001853	post-embryonic organism	UBERON	UBERON:0009953	Isolation of hair cells and inner-ear tissue from Pou4f3-Gfp mice	Cell dissociation	FACS cell sorting	GFP-positive	DDA FACS_29	DDA V GFP+ P4 1	2016-08-01	DDA V GFP positive P4 1_FACS_29	Pou4f3-GFP	4	day	UO	UO:0000033	Inner ear utricle
Transgenic mouse line from Dr Allen Ryan, University of California San Diego	Mus musculus	NCBITAXON	http://purl.bioontology.org/ontology/NCBITAXON/10090	utricle of membranous labyrinth	UBERON	UBERON:0001853	post-embryonic organism	UBERON	UBERON:0009953	Isolation of hair cells and inner-ear tissue from Pou4f3-Gfp mice	Cell dissociation	FACS cell sorting	GFP-positive	DDA FACS_28	DDA V GFP+ P4 2	2016-08-01	DDA V GFP positive P4 2_FACS_28	Pou4f3-GFP	4	day	UO	UO:0000033	Inner ear utricle
Transgenic mouse line from Dr Allen Ryan, University of California San Diego	Mus musculus	NCBITAXON	http://purl.bioontology.org/ontology/NCBITAXON/10090	utricle of membranous labyrinth	UBERON	UBERON:0001853	post-embryonic organism	UBERON	UBERON:0009953	Isolation of hair cells and inner-ear tissue from Pou4f3-Gfp mice	Cell dissociation	FACS cell sorting	GFP-negative	DDA FACS_39	DDA V GFP- P0 3	2017-02-15	DDA V GFP negative P0 3_FACS_39	Pou4f3-GFP	4	day	UO	UO:0000033	Inner ear utricle
Transgenic mouse line from Dr Allen Ryan, University of California San Diego	Mus musculus	NCBITAXON	http://purl.bioontology.org/ontology/NCBITAXON/10090	utricle of membranous labyrinth	UBERON	UBERON:0001853	post-embryonic organism	UBERON	UBERON:0009953	Isolation of hair cells and inner-ear tissue from Pou4f3-Gfp mice	Cell dissociation	FACS cell sorting	GFP-negative	DDA FACS_37	DDA V GFP- P0 4	2017-02-15	DDA V GFP negative P0 4_FACS_37	Pou4f3-GFP	4	day	UO	UO:0000033	Inner ear utricle
Transgenic mouse line from Dr Allen Ryan, University of California San Diego	Mus musculus	NCBITAXON	http://purl.bioontology.org/ontology/NCBITAXON/10090	utricle of membranous labyrinth	UBERON	UBERON:0001853	post-embryonic organism	UBERON	UBERON:0009953	Isolation of hair cells and inner-ear tissue from Pou4f3-Gfp mice	Cell dissociation	FACS cell sorting	GFP-positive	DDA FACS_38	DDA V GFP+ P0 3	2017-02-15	DDA V GFP positive P0 3_FACS_38	Pou4f3-GFP	4	day	UO	UO:0000033	Inner ear utricle
Transgenic mouse line from Dr Allen Ryan, University of California San Diego	Mus musculus	NCBITAXON	http://purl.bioontology.org/ontology/NCBITAXON/10090	utricle of membranous labyrinth	UBERON	UBERON:0001853	post-embryonic organism	UBERON	UBERON:0009953	Isolation of hair cells and inner-ear tissue from Pou4f3-Gfp mice	Cell dissociation	FACS cell sorting	GFP-positive	DDA FACS_40	DDA V GFP+ P0 4	2017-02-15	DDA V GFP positive P0 4_FACS_40	Pou4f3-GFP	4	day	UO	UO:0000033	Inner ear utricle
Transgenic mouse line from Dr Allen Ryan, University of California San Diego	Mus musculus	NCBITAXON	http://purl.bioontology.org/ontology/NCBITAXON/10090	cochlea	UBERON	UBERON:0001844	post-embryonic organism	UBERON	UBERON:0009953	Isolation of hair cells and inner-ear tissue from Pou4f3-Gfp mice	Cell dissociation	FACS cell sorting	GFP-negative	DDA FACS_2	DDA C GFP- P7 1	2016-08-01	DDA C GFP negative P7 1_FACS_2	Pou4f3-GFP	7	day	UO	UO:0000033	Inner ear cochlea
Transgenic mouse line from Dr Allen Ryan, University of California San Diego	Mus musculus	NCBITAXON	http://purl.bioontology.org/ontology/NCBITAXON/10090	cochlea	UBERON	UBERON:0001844	post-embryonic organism	UBERON	UBERON:0009953	Isolation of hair cells and inner-ear tissue from Pou4f3-Gfp mice	Cell dissociation	FACS cell sorting	GFP-negative	DDA FACS_3	DDA C GFP- P7 2	2016-08-01	DDA C GFP negative P7 2_FACS_3	Pou4f3-GFP	7	day	UO	UO:0000033	Inner ear cochlea
Transgenic mouse line from Dr Allen Ryan, University of California San Diego	Mus musculus	NCBITAXON	http://purl.bioontology.org/ontology/NCBITAXON/10090	cochlea	UBERON	UBERON:0001844	post-embryonic organism	UBERON	UBERON:0009953	Isolation of hair cells and inner-ear tissue from Pou4f3-Gfp mice	Cell dissociation	FACS cell sorting	GFP-positive	DDA FACS_20	DDA C GFP+ P7 1	2016-08-01	DDA C GFP positive P7 1_FACS_20	Pou4f3-GFP	7	day	UO	UO:0000033	Inner ear cochlea
Transgenic mouse line from Dr Allen Ryan, University of California San Diego	Mus musculus	NCBITAXON	http://purl.bioontology.org/ontology/NCBITAXON/10090	cochlea	UBERON	UBERON:0001844	post-embryonic organism	UBERON	UBERON:0009953	Isolation of hair cells and inner-ear tissue from Pou4f3-Gfp mice	Cell dissociation	FACS cell sorting	GFP-positive	DDA FACS_21	DDA C GFP+ P7 2	2016-08-01	DDA C GFP positive P7 2_FACS_21	Pou4f3-GFP	7	day	UO	UO:0000033	Inner ear cochlea
Transgenic mouse line from Dr Allen Ryan, University of California San Diego	Mus musculus	NCBITAXON	http://purl.bioontology.org/ontology/NCBITAXON/10090	utricle of membranous labyrinth	UBERON	UBERON:0001853	post-embryonic organism	UBERON	UBERON:0009953	Isolation of hair cells and inner-ear tissue from Pou4f3-Gfp mice	Cell dissociation	FACS cell sorting	GFP-negative	DDA FACS_5	DDA V GFP- P7 1	2016-08-01	DDA V GFP negative P7 1_FACS_5	Pou4f3-GFP	7	day	UO	UO:0000033	Inner ear utricle
Transgenic mouse line from Dr Allen Ryan, University of California San Diego	Mus musculus	NCBITAXON	http://purl.bioontology.org/ontology/NCBITAXON/10090	utricle of membranous labyrinth	UBERON	UBERON:0001853	post-embryonic organism	UBERON	UBERON:0009953	Isolation of hair cells and inner-ear tissue from Pou4f3-Gfp mice	Cell dissociation	FACS cell sorting	GFP-negative	DDA FACS_6	DDA V GFP- P7 2	2016-08-01	DDA V GFP negative P7 2_FACS_6	Pou4f3-GFP	7	day	UO	UO:0000033	Inner ear utricle
Transgenic mouse line from Dr Allen Ryan, University of California San Diego	Mus musculus	NCBITAXON	http://purl.bioontology.org/ontology/NCBITAXON/10090	utricle of membranous labyrinth	UBERON	UBERON:0001853	post-embryonic organism	UBERON	UBERON:0009953	Isolation of hair cells and inner-ear tissue from Pou4f3-Gfp mice	Cell dissociation	FACS cell sorting	GFP-positive	DDA FACS_23	DDA V GFP+ P7 1	2016-08-01	DDA V GFP positive P7 1_FACS_23	Pou4f3-GFP	7	day	UO	UO:0000033	Inner ear utricle
Transgenic mouse line from Dr Allen Ryan, University of California San Diego	Mus musculus	NCBITAXON	http://purl.bioontology.org/ontology/NCBITAXON/10090	utricle of membranous labyrinth	UBERON	UBERON:0001853	post-embryonic organism	UBERON	UBERON:0009953	Isolation of hair cells and inner-ear tissue from Pou4f3-Gfp mice	Cell dissociation	FACS cell sorting	GFP-positive	DDA FACS_24	DDA V GFP+ P7 2	2016-08-01	DDA V GFP positive P7 2_FACS_24	Pou4f3-GFP	7	day	UO	UO:0000033	Inner ear utricle
Jackson Laboratories	Mus musculus	NCBITAXON	http://purl.bioontology.org/ontology/NCBITAXON/10090	cochlea	UBERON	UBERON:0001844	post-embryonic organism	UBERON	UBERON:0009953	Isolation of hair cells and inner-ear tissue from Pou4f3-Gfp mice	Tissue dissection				DDA P0_C57_0pt5_prep1_COCH	2016-06-09	P0_C57_0pt5_prep1_COCH	C57BL/6	0	day	UO	UO:0000033	Inner ear cochlea
Jackson Laboratories	Mus musculus	NCBITAXON	http://purl.bioontology.org/ontology/NCBITAXON/10090	cochlea	UBERON	UBERON:0001844	post-embryonic organism	UBERON	UBERON:0009953	Isolation of hair cells and inner-ear tissue from Pou4f3-Gfp mice	Tissue dissection				DDA P0_C57_0pt25_prep1_COCH	2016-06-09	P0_C57_0pt25_prep1_COCH	C57BL/6	0	day	UO	UO:0000033	Inner ear cochlea
Jackson Laboratories	Mus musculus	NCBITAXON	http://purl.bioontology.org/ontology/NCBITAXON/10090	cochlea	UBERON	UBERON:0001844	post-embryonic organism	UBERON	UBERON:0009953	Isolation of hair cells and inner-ear tissue from Pou4f3-Gfp mice	Tissue dissection				DDA P0_C57_0pt25_prep2_COCH	2017-02-15	P0_C57_0pt25_prep2_COCH	C57BL/6	0	day	UO	UO:0000033	Inner ear cochlea
Jackson Laboratories	Mus musculus	NCBITAXON	http://purl.bioontology.org/ontology/NCBITAXON/10090	cochlea	UBERON	UBERON:0001844	post-embryonic organism	UBERON	UBERON:0009953	Isolation of hair cells and inner-ear tissue from Pou4f3-Gfp mice	Tissue dissection				DDA P0_C57_0pt5_prep2_COCH	2017-02-15	P0_C57_0pt5_prep2_COCH	C57BL/6	0	day	UO	UO:0000033	Inner ear cochlea
Jackson Laboratories	Mus musculus	NCBITAXON	http://purl.bioontology.org/ontology/NCBITAXON/10090	utricle of membranous labyrinth	UBERON	UBERON:0001853	post-embryonic organism	UBERON	UBERON:0009953	Isolation of hair cells and inner-ear tissue from Pou4f3-Gfp mice	Tissue dissection				DDA P0_C57_0pt5_UTR	2016-06-09	P0_C57_0pt5_UTR_2016	C57BL/6	0	day	UO	UO:0000033	Inner ear utricle
Jackson Laboratories	Mus musculus	NCBITAXON	http://purl.bioontology.org/ontology/NCBITAXON/10090	utricle of membranous labyrinth	UBERON	UBERON:0001853	post-embryonic organism	UBERON	UBERON:0009953	Isolation of hair cells and inner-ear tissue from Pou4f3-Gfp mice	Tissue dissection				DDA P4_C57_0pt5_UTR	2016-06-09	P4_C57_0pt5_UTR	C57BL/6	4	day	UO	UO:0000033	Inner ear utricle
Jackson Laboratories	Mus musculus	NCBITAXON	http://purl.bioontology.org/ontology/NCBITAXON/10090	utricle of membranous labyrinth	UBERON	UBERON:0001853	post-embryonic organism	UBERON	UBERON:0009953	Isolation of hair cells and inner-ear tissue from Pou4f3-Gfp mice	Tissue dissection				DDA P0_C57_0pt5_UTR	2017-02-15	P0_C57_0pt5_UTR_2017	C57BL/6	0	day	UO	UO:0000033	Inner ear utricle
Jackson Laboratories	Mus musculus	NCBITAXON	http://purl.bioontology.org/ontology/NCBITAXON/10090	utricle of membranous labyrinth	UBERON	UBERON:0001853	post-embryonic organism	UBERON	UBERON:0009953	Isolation of hair cells and inner-ear tissue from Pou4f3-Gfp mice	Hair bundle isolation				DDA P5_CD1_15ear_BUN	2016-06-09	P5_CD1_15ear_BUN	CD1	5	day	UO	UO:0000033	Inner ear utricle
Jackson Laboratories	Mus musculus	NCBITAXON	http://purl.bioontology.org/ontology/NCBITAXON/10090	utricle of membranous labyrinth	UBERON	UBERON:0001853	post-embryonic organism	UBERON	UBERON:0009953	Isolation of hair cells and inner-ear tissue from Pou4f3-Gfp mice	Hair bundle isolation				DDA P23_CD1_15ear_BUN	2016-06-09	P24_CD1_15ear_BUN	CD1	24	day	UO	UO:0000033	Inner ear utricle
Jackson Laboratories	Mus musculus	NCBITAXON	http://purl.bioontology.org/ontology/NCBITAXON/10090	utricle of membranous labyrinth	UBERON	UBERON:0001853	post-embryonic organism	UBERON	UBERON:0009953	Isolation of hair cells and inner-ear tissue from Pou4f3-Gfp mice	Tissue dissection				DDA 0pt25utr_P22CD1_UTR	2016-06-09	0pt25utr_P22CD1_UTR	CD1	22	day	UO	UO:0000033	Inner ear utricle
Transgenic mouse line from Dr Allen Ryan, University of California San Diego	Mus musculus	NCBITAXON	http://purl.bioontology.org/ontology/NCBITAXON/10090	cochlea	UBERON	UBERON:0001844	post-embryonic organism	UBERON	UBERON:0009953	Isolation of hair cells and inner-ear tissue from Pou4f3-Gfp mice	Cell dissociation	FACS cell sorting	GFP-negative	DIA FACS_13	DIA C GFP- P0 1	2016-08-01	DIA C GFP negative P0 1_FACS_13	Pou4f3-GFP	0	day	UO	UO:0000033	Inner ear cochlea
Transgenic mouse line from Dr Allen Ryan, University of California San Diego	Mus musculus	NCBITAXON	http://purl.bioontology.org/ontology/NCBITAXON/10090	cochlea	UBERON	UBERON:0001844	post-embryonic organism	UBERON	UBERON:0009953	Isolation of hair cells and inner-ear tissue from Pou4f3-Gfp mice	Cell dissociation	FACS cell sorting	GFP-negative	DIA FACS_14	DIA C GFP- P0 2	2016-08-01	DIA C GFP negative P0 2_FACS_14	Pou4f3-GFP	0	day	UO	UO:0000033	Inner ear cochlea
Transgenic mouse line from Dr Allen Ryan, University of California San Diego	Mus musculus	NCBITAXON	http://purl.bioontology.org/ontology/NCBITAXON/10090	cochlea	UBERON	UBERON:0001844	post-embryonic organism	UBERON	UBERON:0009953	Isolation of hair cells and inner-ear tissue from Pou4f3-Gfp mice	Cell dissociation	FACS cell sorting	GFP-negative	DIA FACS_15	DIA C GFP- P0 3	2016-08-01	DIA C GFP negative P0 3_FACS_15	Pou4f3-GFP	0	day	UO	UO:0000033	Inner ear cochlea
Transgenic mouse line from Dr Allen Ryan, University of California San Diego	Mus musculus	NCBITAXON	http://purl.bioontology.org/ontology/NCBITAXON/10090	cochlea	UBERON	UBERON:0001844	post-embryonic organism	UBERON	UBERON:0009953	Isolation of hair cells and inner-ear tissue from Pou4f3-Gfp mice	Cell dissociation	FACS cell sorting	GFP-positive	DIA FACS_31	DIA C GFP+ P0 1	2016-08-01	DIA C GFP positive P0 1_FACS_31	Pou4f3-GFP	0	day	UO	UO:0000033	Inner ear cochlea
Transgenic mouse line from Dr Allen Ryan, University of California San Diego	Mus musculus	NCBITAXON	http://purl.bioontology.org/ontology/NCBITAXON/10090	cochlea	UBERON	UBERON:0001844	post-embryonic organism	UBERON	UBERON:0009953	Isolation of hair cells and inner-ear tissue from Pou4f3-Gfp mice	Cell dissociation	FACS cell sorting	GFP-positive	DIA FACS_32	DIA C GFP+ P0 2	2016-08-01	DIA C GFP positive P0 2_FACS_32	Pou4f3-GFP	0	day	UO	UO:0000033	Inner ear cochlea
Transgenic mouse line from Dr Allen Ryan, University of California San Diego	Mus musculus	NCBITAXON	http://purl.bioontology.org/ontology/NCBITAXON/10090	cochlea	UBERON	UBERON:0001844	post-embryonic organism	UBERON	UBERON:0009953	Isolation of hair cells and inner-ear tissue from Pou4f3-Gfp mice	Cell dissociation	FACS cell sorting	GFP-positive	DIA FACS_33	DIA C GFP+ P0 3	2016-08-01	DIA C GFP positive P0 3_FACS_33	Pou4f3-GFP	0	day	UO	UO:0000033	Inner ear cochlea
Transgenic mouse line from Dr Allen Ryan, University of California San Diego	Mus musculus	NCBITAXON	http://purl.bioontology.org/ontology/NCBITAXON/10090	utricle of membranous labyrinth	UBERON	UBERON:0001853	post-embryonic organism	UBERON	UBERON:0009953	Isolation of hair cells and inner-ear tissue from Pou4f3-Gfp mice	Cell dissociation	FACS cell sorting	GFP-negative	DIA FACS_16	DIA V GFP- P0 1	2016-08-01	DIA V GFP negative P0 1_FACS_16	Pou4f3-GFP	0	day	UO	UO:0000033	Inner ear utricle
Transgenic mouse line from Dr Allen Ryan, University of California San Diego	Mus musculus	NCBITAXON	http://purl.bioontology.org/ontology/NCBITAXON/10090	utricle of membranous labyrinth	UBERON	UBERON:0001853	post-embryonic organism	UBERON	UBERON:0009953	Isolation of hair cells and inner-ear tissue from Pou4f3-Gfp mice	Cell dissociation	FACS cell sorting	GFP-negative	DIA FACS_17	DIA V GFP- P0 2	2016-08-01	DIA V GFP negative P0 2_FACS_17	Pou4f3-GFP	0	day	UO	UO:0000033	Inner ear utricle
Transgenic mouse line from Dr Allen Ryan, University of California San Diego	Mus musculus	NCBITAXON	http://purl.bioontology.org/ontology/NCBITAXON/10090	utricle of membranous labyrinth	UBERON	UBERON:0001853	post-embryonic organism	UBERON	UBERON:0009953	Isolation of hair cells and inner-ear tissue from Pou4f3-Gfp mice	Cell dissociation	FACS cell sorting	GFP-negative	DIA FACS_18	DIA V GFP- P0 3	2016-08-01	DIA V GFP negative P0 3_FACS_18	Pou4f3-GFP	0	day	UO	UO:0000033	Inner ear utricle
Transgenic mouse line from Dr Allen Ryan, University of California San Diego	Mus musculus	NCBITAXON	http://purl.bioontology.org/ontology/NCBITAXON/10090	utricle of membranous labyrinth	UBERON	UBERON:0001853	post-embryonic organism	UBERON	UBERON:0009953	Isolation of hair cells and inner-ear tissue from Pou4f3-Gfp mice	Cell dissociation	FACS cell sorting	GFP-positive	DIA FACS_34	DIA V GFP+ P0 1	2016-08-01	DIA V GFP positive P0 1_FACS_34	Pou4f3-GFP	0	day	UO	UO:0000033	Inner ear utricle
Transgenic mouse line from Dr Allen Ryan, University of California San Diego	Mus musculus	NCBITAXON	http://purl.bioontology.org/ontology/NCBITAXON/10090	utricle of membranous labyrinth	UBERON	UBERON:0001853	post-embryonic organism	UBERON	UBERON:0009953	Isolation of hair cells and inner-ear tissue from Pou4f3-Gfp mice	Cell dissociation	FACS cell sorting	GFP-positive	DIA FACS_35	DIA V GFP+ P0 2	2016-08-01	DIA V GFP positive P0 2_FACS_35	Pou4f3-GFP	0	day	UO	UO:0000033	Inner ear utricle
Transgenic mouse line from Dr Allen Ryan, University of California San Diego	Mus musculus	NCBITAXON	http://purl.bioontology.org/ontology/NCBITAXON/10090	utricle of membranous labyrinth	UBERON	UBERON:0001853	post-embryonic organism	UBERON	UBERON:0009953	Isolation of hair cells and inner-ear tissue from Pou4f3-Gfp mice	Cell dissociation	FACS cell sorting	GFP-positive	DIA FACS_36	DIA V GFP+ P0 3	2016-08-01	DIA V GFP positive P0 3_FACS_36	Pou4f3-GFP	0	day	UO	UO:0000033	Inner ear utricle
Transgenic mouse line from Dr Allen Ryan, University of California San Diego	Mus musculus	NCBITAXON	http://purl.bioontology.org/ontology/NCBITAXON/10090	cochlea	UBERON	UBERON:0001844	post-embryonic organism	UBERON	UBERON:0009953	Isolation of hair cells and inner-ear tissue from Pou4f3-Gfp mice	Cell dissociation	FACS cell sorting	GFP-negative	DIA FACS_7	DIA C GFP- P4 1	2016-08-01	DIA C GFP negative P4 1_FACS_7	Pou4f3-GFP	4	day	UO	UO:0000033	Inner ear cochlea
Transgenic mouse line from Dr Allen Ryan, University of California San Diego	Mus musculus	NCBITAXON	http://purl.bioontology.org/ontology/NCBITAXON/10090	cochlea	UBERON	UBERON:0001844	post-embryonic organism	UBERON	UBERON:0009953	Isolation of hair cells and inner-ear tissue from Pou4f3-Gfp mice	Cell dissociation	FACS cell sorting	GFP-negative	DIA FACS_8	DIA C GFP- P4 2	2016-08-01	DIA C GFP negative P4 2_FACS_8	Pou4f3-GFP	4	day	UO	UO:0000033	Inner ear cochlea
Transgenic mouse line from Dr Allen Ryan, University of California San Diego	Mus musculus	NCBITAXON	http://purl.bioontology.org/ontology/NCBITAXON/10090	cochlea	UBERON	UBERON:0001844	post-embryonic organism	UBERON	UBERON:0009953	Isolation of hair cells and inner-ear tissue from Pou4f3-Gfp mice	Cell dissociation	FACS cell sorting	GFP-negative	DIA FACS_9	DIA C GFP- P4 3	2016-08-01	DIA C GFP negative P4 3_FACS_9	Pou4f3-GFP	4	day	UO	UO:0000033	Inner ear cochlea
Transgenic mouse line from Dr Allen Ryan, University of California San Diego	Mus musculus	NCBITAXON	http://purl.bioontology.org/ontology/NCBITAXON/10090	cochlea	UBERON	UBERON:0001844	post-embryonic organism	UBERON	UBERON:0009953	Isolation of hair cells and inner-ear tissue from Pou4f3-Gfp mice	Cell dissociation	FACS cell sorting	GFP-positive	DIA FACS_25	DIA C GFP+ P4 1	2016-08-01	DIA C GFP positive P4 1_FACS_25	Pou4f3-GFP	4	day	UO	UO:0000033	Inner ear cochlea
Transgenic mouse line from Dr Allen Ryan, University of California San Diego	Mus musculus	NCBITAXON	http://purl.bioontology.org/ontology/NCBITAXON/10090	cochlea	UBERON	UBERON:0001844	post-embryonic organism	UBERON	UBERON:0009953	Isolation of hair cells and inner-ear tissue from Pou4f3-Gfp mice	Cell dissociation	FACS cell sorting	GFP-positive	DIA FACS_26	DIA C GFP+ P4 2	2016-08-01	DIA C GFP positive P4 2_FACS_26	Pou4f3-GFP	4	day	UO	UO:0000033	Inner ear cochlea
Transgenic mouse line from Dr Allen Ryan, University of California San Diego	Mus musculus	NCBITAXON	http://purl.bioontology.org/ontology/NCBITAXON/10090	cochlea	UBERON	UBERON:0001844	post-embryonic organism	UBERON	UBERON:0009953	Isolation of hair cells and inner-ear tissue from Pou4f3-Gfp mice	Cell dissociation	FACS cell sorting	GFP-positive	DIA FACS_27	DIA C GFP+ P4 3	2016-08-01	DIA C GFP positive P4 3_FACS_27	Pou4f3-GFP	4	day	UO	UO:0000033	Inner ear cochlea
Transgenic mouse line from Dr Allen Ryan, University of California San Diego	Mus musculus	NCBITAXON	http://purl.bioontology.org/ontology/NCBITAXON/10090	utricle of membranous labyrinth	UBERON	UBERON:0001853	post-embryonic organism	UBERON	UBERON:0009953	Isolation of hair cells and inner-ear tissue from Pou4f3-Gfp mice	Cell dissociation	FACS cell sorting	GFP-negative	DIA FACS_10	DIA V GFP- P4 1	2016-08-01	DIA V GFP negative P4 1_FACS_10	Pou4f3-GFP	4	day	UO	UO:0000033	Inner ear utricle
Transgenic mouse line from Dr Allen Ryan, University of California San Diego	Mus musculus	NCBITAXON	http://purl.bioontology.org/ontology/NCBITAXON/10090	utricle of membranous labyrinth	UBERON	UBERON:0001853	post-embryonic organism	UBERON	UBERON:0009953	Isolation of hair cells and inner-ear tissue from Pou4f3-Gfp mice	Cell dissociation	FACS cell sorting	GFP-negative	DIA FACS_11	DIA V GFP- P4 2	2016-08-01	DIA V GFP negative P4 2_FACS_11	Pou4f3-GFP	4	day	UO	UO:0000033	Inner ear utricle
Transgenic mouse line from Dr Allen Ryan, University of California San Diego	Mus musculus	NCBITAXON	http://purl.bioontology.org/ontology/NCBITAXON/10090	utricle of membranous labyrinth	UBERON	UBERON:0001853	post-embryonic organism	UBERON	UBERON:0009953	Isolation of hair cells and inner-ear tissue from Pou4f3-Gfp mice	Cell dissociation	FACS cell sorting	GFP-negative	DIA FACS_12	DIA V GFP- P4 3	2016-08-01	DIA V GFP negative P4 3_FACS_12	Pou4f3-GFP	4	day	UO	UO:0000033	Inner ear utricle
Transgenic mouse line from Dr Allen Ryan, University of California San Diego	Mus musculus	NCBITAXON	http://purl.bioontology.org/ontology/NCBITAXON/10090	utricle of membranous labyrinth	UBERON	UBERON:0001853	post-embryonic organism	UBERON	UBERON:0009953	Isolation of hair cells and inner-ear tissue from Pou4f3-Gfp mice	Cell dissociation	FACS cell sorting	GFP-positive	DIA FACS_28	DIA V GFP+ P4 1	2016-08-01	DIA V GFP positive P4 1_FACS_28	Pou4f3-GFP	4	day	UO	UO:0000033	Inner ear utricle
Transgenic mouse line from Dr Allen Ryan, University of California San Diego	Mus musculus	NCBITAXON	http://purl.bioontology.org/ontology/NCBITAXON/10090	utricle of membranous labyrinth	UBERON	UBERON:0001853	post-embryonic organism	UBERON	UBERON:0009953	Isolation of hair cells and inner-ear tissue from Pou4f3-Gfp mice	Cell dissociation	FACS cell sorting	GFP-positive	DIA FACS_29	DIA V GFP+ P4 2	2016-08-01	DIA V GFP positive P4 2_FACS_29	Pou4f3-GFP	4	day	UO	UO:0000033	Inner ear utricle
Transgenic mouse line from Dr Allen Ryan, University of California San Diego	Mus musculus	NCBITAXON	http://purl.bioontology.org/ontology/NCBITAXON/10090	utricle of membranous labyrinth	UBERON	UBERON:0001853	post-embryonic organism	UBERON	UBERON:0009953	Isolation of hair cells and inner-ear tissue from Pou4f3-Gfp mice	Cell dissociation	FACS cell sorting	GFP-positive	DIA FACS_30	DIA V GFP+ P4 3	2016-08-01	DIA V GFP positive P4 3_FACS_30	Pou4f3-GFP	4	day	UO	UO:0000033	Inner ear utricle
Transgenic mouse line from Dr Allen Ryan, University of California San Diego	Mus musculus	NCBITAXON	http://purl.bioontology.org/ontology/NCBITAXON/10090	cochlea	UBERON	UBERON:0001844	post-embryonic organism	UBERON	UBERON:0009953	Isolation of hair cells and inner-ear tissue from Pou4f3-Gfp mice	Cell dissociation	FACS cell sorting	GFP-negative	DIA FACS_1	DIA C GFP- P7 1	2016-08-01	DIA C GFP negative P7 1_FACS_1	Pou4f3-GFP	7	day	UO	UO:0000033	Inner ear cochlea
Transgenic mouse line from Dr Allen Ryan, University of California San Diego	Mus musculus	NCBITAXON	http://purl.bioontology.org/ontology/NCBITAXON/10090	cochlea	UBERON	UBERON:0001844	post-embryonic organism	UBERON	UBERON:0009953	Isolation of hair cells and inner-ear tissue from Pou4f3-Gfp mice	Cell dissociation	FACS cell sorting	GFP-negative	DIA FACS_2	DIA C GFP- P7 2	2016-08-01	DIA C GFP negative P7 2_FACS_2	Pou4f3-GFP	7	day	UO	UO:0000033	Inner ear cochlea
Transgenic mouse line from Dr Allen Ryan, University of California San Diego	Mus musculus	NCBITAXON	http://purl.bioontology.org/ontology/NCBITAXON/10090	cochlea	UBERON	UBERON:0001844	post-embryonic organism	UBERON	UBERON:0009953	Isolation of hair cells and inner-ear tissue from Pou4f3-Gfp mice	Cell dissociation	FACS cell sorting	GFP-negative	DIA FACS_3	DIA C GFP- P7 3	2016-08-01	DIA C GFP negative P7 3_FACS_3	Pou4f3-GFP	7	day	UO	UO:0000033	Inner ear cochlea
Transgenic mouse line from Dr Allen Ryan, University of California San Diego	Mus musculus	NCBITAXON	http://purl.bioontology.org/ontology/NCBITAXON/10090	cochlea	UBERON	UBERON:0001844	post-embryonic organism	UBERON	UBERON:0009953	Isolation of hair cells and inner-ear tissue from Pou4f3-Gfp mice	Cell dissociation	FACS cell sorting	GFP-positive	DIA FACS_19	DIA C GFP+ P7 1	2016-08-01	DIA C GFP positive P7 1_FACS_19	Pou4f3-GFP	7	day	UO	UO:0000033	Inner ear cochlea
Transgenic mouse line from Dr Allen Ryan, University of California San Diego	Mus musculus	NCBITAXON	http://purl.bioontology.org/ontology/NCBITAXON/10090	cochlea	UBERON	UBERON:0001844	post-embryonic organism	UBERON	UBERON:0009953	Isolation of hair cells and inner-ear tissue from Pou4f3-Gfp mice	Cell dissociation	FACS cell sorting	GFP-positive	DIA FACS_20	DIA C GFP+ P7 2	2016-08-01	DIA C GFP positive P7 2_FACS_20	Pou4f3-GFP	7	day	UO	UO:0000033	Inner ear cochlea
Transgenic mouse line from Dr Allen Ryan, University of California San Diego	Mus musculus	NCBITAXON	http://purl.bioontology.org/ontology/NCBITAXON/10090	cochlea	UBERON	UBERON:0001844	post-embryonic organism	UBERON	UBERON:0009953	Isolation of hair cells and inner-ear tissue from Pou4f3-Gfp mice	Cell dissociation	FACS cell sorting	GFP-positive	DIA FACS_21	DIA C GFP+ P7 3	2016-08-01	DIA C GFP positive P7 3_FACS_21	Pou4f3-GFP	7	day	UO	UO:0000033	Inner ear cochlea
Transgenic mouse line from Dr Allen Ryan, University of California San Diego	Mus musculus	NCBITAXON	http://purl.bioontology.org/ontology/NCBITAXON/10090	utricle of membranous labyrinth	UBERON	UBERON:0001853	post-embryonic organism	UBERON	UBERON:0009953	Isolation of hair cells and inner-ear tissue from Pou4f3-Gfp mice	Cell dissociation	FACS cell sorting	GFP-negative	DIA FACS_4	DIA V GFP- P7 1	2016-08-01	DIA V GFP negative P7 1_FACS_4	Pou4f3-GFP	7	day	UO	UO:0000033	Inner ear utricle
Transgenic mouse line from Dr Allen Ryan, University of California San Diego	Mus musculus	NCBITAXON	http://purl.bioontology.org/ontology/NCBITAXON/10090	utricle of membranous labyrinth	UBERON	UBERON:0001853	post-embryonic organism	UBERON	UBERON:0009953	Isolation of hair cells and inner-ear tissue from Pou4f3-Gfp mice	Cell dissociation	FACS cell sorting	GFP-negative	DIA FACS_5	DIA V GFP- P7 2	2016-08-01	DIA V GFP negative P7 2_FACS_5	Pou4f3-GFP	7	day	UO	UO:0000033	Inner ear utricle
Transgenic mouse line from Dr Allen Ryan, University of California San Diego	Mus musculus	NCBITAXON	http://purl.bioontology.org/ontology/NCBITAXON/10090	utricle of membranous labyrinth	UBERON	UBERON:0001853	post-embryonic organism	UBERON	UBERON:0009953	Isolation of hair cells and inner-ear tissue from Pou4f3-Gfp mice	Cell dissociation	FACS cell sorting	GFP-negative	DIA FACS_6	DIA V GFP- P7 3	2016-08-01	DIA V GFP negative P7 3_FACS_6	Pou4f3-GFP	7	day	UO	UO:0000033	Inner ear utricle
Transgenic mouse line from Dr Allen Ryan, University of California San Diego	Mus musculus	NCBITAXON	http://purl.bioontology.org/ontology/NCBITAXON/10090	utricle of membranous labyrinth	UBERON	UBERON:0001853	post-embryonic organism	UBERON	UBERON:0009953	Isolation of hair cells and inner-ear tissue from Pou4f3-Gfp mice	Cell dissociation	FACS cell sorting	GFP-positive	DIA FACS_22	DIA V GFP+ P7 1	2016-08-01	DIA V GFP positive P7 1_FACS_22	Pou4f3-GFP	7	day	UO	UO:0000033	Inner ear utricle
Transgenic mouse line from Dr Allen Ryan, University of California San Diego	Mus musculus	NCBITAXON	http://purl.bioontology.org/ontology/NCBITAXON/10090	utricle of membranous labyrinth	UBERON	UBERON:0001853	post-embryonic organism	UBERON	UBERON:0009953	Isolation of hair cells and inner-ear tissue from Pou4f3-Gfp mice	Cell dissociation	FACS cell sorting	GFP-positive	DIA FACS_23	DIA V GFP+ P7 2	2016-08-01	DIA V GFP positive P7 2_FACS_23	Pou4f3-GFP	7	day	UO	UO:0000033	Inner ear utricle
Transgenic mouse line from Dr Allen Ryan, University of California San Diego	Mus musculus	NCBITAXON	http://purl.bioontology.org/ontology/NCBITAXON/10090	utricle of membranous labyrinth	UBERON	UBERON:0001853	post-embryonic organism	UBERON	UBERON:0009953	Isolation of hair cells and inner-ear tissue from Pou4f3-Gfp mice	Cell dissociation	FACS cell sorting	GFP-positive	DIA FACS_24	DIA V GFP+ P7 3	2016-08-01	DIA V GFP positive P7 3_FACS_24	Pou4f3-GFP	7	day	UO	UO:0000033	Inner ear utricle
