# Supplementary material for: Mass spectrometry quantitation of proteins from small pools of developing auditory and vestibular cells
Source: Sci Data. 2018 Jul 17;5:180128. doi: 10.1038/sdata.2018.128 (PMC6049031; doi:10.1038/sdata.2018.128)
Supplement: Supplementary file 1 [file sdata2018128-isa1.zip › a_DDA_Barr-Gillespie.txt]

Sample Name	Protocol REF	Protocol REF	Assay Name	Raw Data File	Comment[Data Repository]	Comment[Data Record Accession]	Comment[Data Record URI]	Protocol REF	Derived Data File	Comment[Data Repository]	Comment[Data Record Accession]	Comment[Data Record URI]	Factor Value[strain]	Factor Value[age]	Unit	Term Source REF	Term Accession Number	Factor Value[organism part]
DDA C GFP negative P0 1_FACS_14	Sample preparation for mass spectrometry	Mass spectrometry: data-dependent acquisition	0_DDA_KREY_FACs_14_G-P0_Coch_95min_DDA_20160817	0_DDA_KREY_FACs_14_G-P0_Coch_95min_DDA_20160817_QE.raw	PRIDE	PXD006240	http://identifiers.org/pride.project/PXD006240	Technical Validation	doi:10.6084/m9.figshare.c.4042121	figshare	doi:10.6084/m9.figshare.c.4042121	http://doi.org/10.6084/m9.figshare.c.4042121	Pou4f3-GFP	0	day	UO	UO:0000033	Inner ear cochlea
DDA C GFP negative P0 2_FACS_15	Sample preparation for mass spectrometry	Mass spectrometry: data-dependent acquisition	1_DDA_KREY_FACs_15_G-P0_Coch_95min_DDA_20170213	1_DDA_KREY_FACs_15_G-P0_Coch_95min_DDA_20170213_QE.raw	PRIDE	PXD006240	http://identifiers.org/pride.project/PXD006240	Technical Validation	doi:10.6084/m9.figshare.c.4042121	figshare	doi:10.6084/m9.figshare.c.4042121	http://doi.org/10.6084/m9.figshare.c.4042121	Pou4f3-GFP	0	day	UO	UO:0000033	Inner ear cochlea
DDA C GFP negative P0 3_FACS_43	Sample preparation for mass spectrometry	Mass spectrometry: data-dependent acquisition	2_DDA_KREY_FACs_43_G-P0_Coch_95min_DDA_20170217	2_DDA_KREY_FACs_43_G-P0_Coch_95min_DDA_20170217_QE.raw	PRIDE	PXD006240	http://identifiers.org/pride.project/PXD006240	Technical Validation	doi:10.6084/m9.figshare.c.4042121	figshare	doi:10.6084/m9.figshare.c.4042121	http://doi.org/10.6084/m9.figshare.c.4042121	Pou4f3-GFP	0	day	UO	UO:0000033	Inner ear cochlea
DDA C GFP negative P0 4_FACS_41	Sample preparation for mass spectrometry	Mass spectrometry: data-dependent acquisition	3_DDA_KREY_FACs_41_G-P0_Coch_95min_DDA_20170217	3_DDA_KREY_FACs_41_G-P0_Coch_95min_DDA_20170217_QE.raw	PRIDE	PXD006240	http://identifiers.org/pride.project/PXD006240	Technical Validation	doi:10.6084/m9.figshare.c.4042121	figshare	doi:10.6084/m9.figshare.c.4042121	http://doi.org/10.6084/m9.figshare.c.4042121	Pou4f3-GFP	0	day	UO	UO:0000033	Inner ear cochlea
DDA C GFP positive P0 1_FACS_32	Sample preparation for mass spectrometry	Mass spectrometry: data-dependent acquisition	4_DDA_KREY_FACs_32_G+P0_Coch_95min_DDA_20160817	4_DDA_KREY_FACs_32_G+P0_Coch_95min_DDA_20160817_QE.raw	PRIDE	PXD006240	http://identifiers.org/pride.project/PXD006240	Technical Validation	doi:10.6084/m9.figshare.c.4042121	figshare	doi:10.6084/m9.figshare.c.4042121	http://doi.org/10.6084/m9.figshare.c.4042121	Pou4f3-GFP	0	day	UO	UO:0000033	Inner ear cochlea
DDA C GFP positive P0 2_FACS_31	Sample preparation for mass spectrometry	Mass spectrometry: data-dependent acquisition	5_DDA_KREY_FACs_31_G+P0_Coch_95min_DDA_20170213	5_DDA_KREY_FACs_31_G+P0_Coch_95min_DDA_20170213_QE.raw	PRIDE	PXD006240	http://identifiers.org/pride.project/PXD006240	Technical Validation	doi:10.6084/m9.figshare.c.4042121	figshare	doi:10.6084/m9.figshare.c.4042121	http://doi.org/10.6084/m9.figshare.c.4042121	Pou4f3-GFP	0	day	UO	UO:0000033	Inner ear cochlea
DDA C GFP positive P0 3_FACS_42	Sample preparation for mass spectrometry	Mass spectrometry: data-dependent acquisition	6_DDA_KREY_FACs_42_G+P0_Coch_95min_DDA_20170217	6_DDA_KREY_FACs_42_G+P0_Coch_95min_DDA_20170217_QE.raw	PRIDE	PXD006240	http://identifiers.org/pride.project/PXD006240	Technical Validation	doi:10.6084/m9.figshare.c.4042121	figshare	doi:10.6084/m9.figshare.c.4042121	http://doi.org/10.6084/m9.figshare.c.4042121	Pou4f3-GFP	0	day	UO	UO:0000033	Inner ear cochlea
DDA C GFP positive P0 4_FACS_44	Sample preparation for mass spectrometry	Mass spectrometry: data-dependent acquisition	7_DDA_KREY_FACs_44_G+P0_Coch_95min_DDA_20170217	7_DDA_KREY_FACs_44_G+P0_Coch_95min_DDA_20170217_QE.raw	PRIDE	PXD006240	http://identifiers.org/pride.project/PXD006240	Technical Validation	doi:10.6084/m9.figshare.c.4042121	figshare	doi:10.6084/m9.figshare.c.4042121	http://doi.org/10.6084/m9.figshare.c.4042121	Pou4f3-GFP	0	day	UO	UO:0000033	Inner ear cochlea
DDA V GFP negative P0 1_FACS_17	Sample preparation for mass spectrometry	Mass spectrometry: data-dependent acquisition	8_DDA_KREY_FACs_17_G-P0_V_95min_DDA_20160817	8_DDA_KREY_FACs_17_G-P0_V_95min_DDA_20160817_QE.raw	PRIDE	PXD006240	http://identifiers.org/pride.project/PXD006240	Technical Validation	doi:10.6084/m9.figshare.c.4042121	figshare	doi:10.6084/m9.figshare.c.4042121	http://doi.org/10.6084/m9.figshare.c.4042121	Pou4f3-GFP	0	day	UO	UO:0000033	Inner ear utricle
DDA V GFP negative P0 2_FACS_18	Sample preparation for mass spectrometry	Mass spectrometry: data-dependent acquisition	9_DDA_KREY_FACs_18_G-P0_V_95min_DDA_20170213	9_DDA_KREY_FACs_18_G-P0_V_95min_DDA_20170213_QE.raw	PRIDE	PXD006240	http://identifiers.org/pride.project/PXD006240	Technical Validation	doi:10.6084/m9.figshare.c.4042121	figshare	doi:10.6084/m9.figshare.c.4042121	http://doi.org/10.6084/m9.figshare.c.4042121	Pou4f3-GFP	0	day	UO	UO:0000033	Inner ear utricle
DDA V GFP positive P0 1_FACS_35	Sample preparation for mass spectrometry	Mass spectrometry: data-dependent acquisition	10_DDA_KREY_FACs_35_G+P0_V_95min_DDA_20160817	10_DDA_KREY_FACs_35_G+P0_V_95min_DDA_20160817_QE.raw	PRIDE	PXD006240	http://identifiers.org/pride.project/PXD006240	Technical Validation	doi:10.6084/m9.figshare.c.4042121	figshare	doi:10.6084/m9.figshare.c.4042121	http://doi.org/10.6084/m9.figshare.c.4042121	Pou4f3-GFP	0	day	UO	UO:0000033	Inner ear utricle
DDA V GFP positive P0 2_FACS_34	Sample preparation for mass spectrometry	Mass spectrometry: data-dependent acquisition	11_DDA_KREY_FACs_34_G+P0_V_95min_DDA_20170213	11_DDA_KREY_FACs_34_G+P0_V_95min_DDA_20170213_QE.raw	PRIDE	PXD006240	http://identifiers.org/pride.project/PXD006240	Technical Validation	doi:10.6084/m9.figshare.c.4042121	figshare	doi:10.6084/m9.figshare.c.4042121	http://doi.org/10.6084/m9.figshare.c.4042121	Pou4f3-GFP	0	day	UO	UO:0000033	Inner ear utricle
DDA C GFP negative P4 1_FACS_8	Sample preparation for mass spectrometry	Mass spectrometry: data-dependent acquisition	12_DDA_KREY_FACs_8_G-P4_Coch_95min_DDA_20160817	12_DDA_KREY_FACs_8_G-P4_Coch_95min_DDA_20160817_QE.raw	PRIDE	PXD006240	http://identifiers.org/pride.project/PXD006240	Technical Validation	doi:10.6084/m9.figshare.c.4042121	figshare	doi:10.6084/m9.figshare.c.4042121	http://doi.org/10.6084/m9.figshare.c.4042121	Pou4f3-GFP	4	day	UO	UO:0000033	Inner ear cochlea
DDA C GFP negative P4 2_FACS_9	Sample preparation for mass spectrometry	Mass spectrometry: data-dependent acquisition	13_DDA_KREY_FACs_9_G-P4_Coch_95min_DDA_20170213	13_DDA_KREY_FACs_9_G-P4_Coch_95min_DDA_20170213_QE.raw	PRIDE	PXD006240	http://identifiers.org/pride.project/PXD006240	Technical Validation	doi:10.6084/m9.figshare.c.4042121	figshare	doi:10.6084/m9.figshare.c.4042121	http://doi.org/10.6084/m9.figshare.c.4042121	Pou4f3-GFP	4	day	UO	UO:0000033	Inner ear cochlea
DDA C GFP positive P4 1_FACS_26	Sample preparation for mass spectrometry	Mass spectrometry: data-dependent acquisition	14_DDA_KREY_FACs_26_G+P4_Coch_95min_DDA_20160817	14_DDA_KREY_FACs_26_G+P4_Coch_95min_DDA_20160817_QE.raw	PRIDE	PXD006240	http://identifiers.org/pride.project/PXD006240	Technical Validation	doi:10.6084/m9.figshare.c.4042121	figshare	doi:10.6084/m9.figshare.c.4042121	http://doi.org/10.6084/m9.figshare.c.4042121	Pou4f3-GFP	4	day	UO	UO:0000033	Inner ear cochlea
DDA C GFP positive P4 2_FACS_27	Sample preparation for mass spectrometry	Mass spectrometry: data-dependent acquisition	15_DDA_KREY_FACs_27_G+P4_Coch_95min_DDA_20170213	15_DDA_KREY_FACs_27_G+P4_Coch_95min_DDA_20170213_QE.raw	PRIDE	PXD006240	http://identifiers.org/pride.project/PXD006240	Technical Validation	doi:10.6084/m9.figshare.c.4042121	figshare	doi:10.6084/m9.figshare.c.4042121	http://doi.org/10.6084/m9.figshare.c.4042121	Pou4f3-GFP	4	day	UO	UO:0000033	Inner ear cochlea
DDA V GFP negative P4 1_FACS_11	Sample preparation for mass spectrometry	Mass spectrometry: data-dependent acquisition	16_DDA_KREY_FACs_11_G-P4_V_95min_DDA_20160817	16_DDA_KREY_FACs_11_G-P4_V_95min_DDA_20160817_QE.raw	PRIDE	PXD006240	http://identifiers.org/pride.project/PXD006240	Technical Validation	doi:10.6084/m9.figshare.c.4042121	figshare	doi:10.6084/m9.figshare.c.4042121	http://doi.org/10.6084/m9.figshare.c.4042121	Pou4f3-GFP	4	day	UO	UO:0000033	Inner ear utricle
DDA V GFP negative P0 4_FACS_37	Sample preparation for mass spectrometry	Mass spectrometry: data-dependent acquisition	17_DDA_KREY_FACs_37_G-P4_V_95min_DDA_20170217	17_DDA_KREY_FACs_37_G-P4_V_95min_DDA_20170217_QE.raw	PRIDE	PXD006240	http://identifiers.org/pride.project/PXD006240	Technical Validation	doi:10.6084/m9.figshare.c.4042121	figshare	doi:10.6084/m9.figshare.c.4042121	http://doi.org/10.6084/m9.figshare.c.4042121	Pou4f3-GFP	4	day	UO	UO:0000033	Inner ear utricle
DDA V GFP negative P4 2_FACS_12	Sample preparation for mass spectrometry	Mass spectrometry: data-dependent acquisition	18_DDA_KREY_FACs_12_G-P4_V_95min_DDA_20170213	18_DDA_KREY_FACs_12_G-P4_V_95min_DDA_20170213_QE.raw	PRIDE	PXD006240	http://identifiers.org/pride.project/PXD006240	Technical Validation	doi:10.6084/m9.figshare.c.4042121	figshare	doi:10.6084/m9.figshare.c.4042121	http://doi.org/10.6084/m9.figshare.c.4042121	Pou4f3-GFP	4	day	UO	UO:0000033	Inner ear utricle
DDA V GFP negative P0 3_FACS_39	Sample preparation for mass spectrometry	Mass spectrometry: data-dependent acquisition	19_DDA_KREY_FACs_39_G-P4_V_95min_DDA_20170217	19_DDA_KREY_FACs_39_G-P4_V_95min_DDA_20170217_QE.raw	PRIDE	PXD006240	http://identifiers.org/pride.project/PXD006240	Technical Validation	doi:10.6084/m9.figshare.c.4042121	figshare	doi:10.6084/m9.figshare.c.4042121	http://doi.org/10.6084/m9.figshare.c.4042121	Pou4f3-GFP	4	day	UO	UO:0000033	Inner ear utricle
DDA V GFP positive P4 1_FACS_29	Sample preparation for mass spectrometry	Mass spectrometry: data-dependent acquisition	20_DDA_KREY_FACs_29_G+P4_V_95min_DDA_20160817	20_DDA_KREY_FACs_29_G+P4_V_95min_DDA_20160817_QE.raw	PRIDE	PXD006240	http://identifiers.org/pride.project/PXD006240	Technical Validation	doi:10.6084/m9.figshare.c.4042121	figshare	doi:10.6084/m9.figshare.c.4042121	http://doi.org/10.6084/m9.figshare.c.4042121	Pou4f3-GFP	4	day	UO	UO:0000033	Inner ear utricle
DDA V GFP positive P4 2_FACS_28	Sample preparation for mass spectrometry	Mass spectrometry: data-dependent acquisition	21_DDA_KREY_FACs_28_G+P4_V_95min_DDA_20170213	21_DDA_KREY_FACs_28_G+P4_V_95min_DDA_20170213_QE.raw	PRIDE	PXD006240	http://identifiers.org/pride.project/PXD006240	Technical Validation	doi:10.6084/m9.figshare.c.4042121	figshare	doi:10.6084/m9.figshare.c.4042121	http://doi.org/10.6084/m9.figshare.c.4042121	Pou4f3-GFP	4	day	UO	UO:0000033	Inner ear utricle
DDA V GFP positive P0 3_FACS_38	Sample preparation for mass spectrometry	Mass spectrometry: data-dependent acquisition	22_DDA_KREY_FACs_38_G+P4_V_95min_DDA_20170217	22_DDA_KREY_FACs_38_G+P4_V_95min_DDA_20170217_QE.raw	PRIDE	PXD006240	http://identifiers.org/pride.project/PXD006240	Technical Validation	doi:10.6084/m9.figshare.c.4042121	figshare	doi:10.6084/m9.figshare.c.4042121	http://doi.org/10.6084/m9.figshare.c.4042121	Pou4f3-GFP	4	day	UO	UO:0000033	Inner ear utricle
DDA V GFP positive P0 4_FACS_40	Sample preparation for mass spectrometry	Mass spectrometry: data-dependent acquisition	23_DDA_KREY_FACs_40_G+P4_V_95min_DDA_20170217	23_DDA_KREY_FACs_40_G+P4_V_95min_DDA_20170217_QE.raw	PRIDE	PXD006240	http://identifiers.org/pride.project/PXD006240	Technical Validation	doi:10.6084/m9.figshare.c.4042121	figshare	doi:10.6084/m9.figshare.c.4042121	http://doi.org/10.6084/m9.figshare.c.4042121	Pou4f3-GFP	4	day	UO	UO:0000033	Inner ear utricle
DDA C GFP negative P7 1_FACS_2	Sample preparation for mass spectrometry	Mass spectrometry: data-dependent acquisition	24_DDA_KREY_FACs_2_G-P7_Coch_95min_DDA_20160817	24_DDA_KREY_FACs_2_G-P7_Coch_95min_DDA_20160817_QE.raw	PRIDE	PXD006240	http://identifiers.org/pride.project/PXD006240	Technical Validation	doi:10.6084/m9.figshare.c.4042121	figshare	doi:10.6084/m9.figshare.c.4042121	http://doi.org/10.6084/m9.figshare.c.4042121	Pou4f3-GFP	7	day	UO	UO:0000033	Inner ear cochlea
DDA C GFP negative P7 2_FACS_3	Sample preparation for mass spectrometry	Mass spectrometry: data-dependent acquisition	25_DDA_KREY_FACs_3_G-P7_Coch_95min_DDA_20170213	25_DDA_KREY_FACs_3_G-P7_Coch_95min_DDA_20170213_QE.raw	PRIDE	PXD006240	http://identifiers.org/pride.project/PXD006240	Technical Validation	doi:10.6084/m9.figshare.c.4042121	figshare	doi:10.6084/m9.figshare.c.4042121	http://doi.org/10.6084/m9.figshare.c.4042121	Pou4f3-GFP	7	day	UO	UO:0000033	Inner ear cochlea
DDA C GFP positive P7 1_FACS_20	Sample preparation for mass spectrometry	Mass spectrometry: data-dependent acquisition	26_DDA_KREY_FACs_20_G+P7_Coch_95min_DDA_20160817	26_DDA_KREY_FACs_20_G+P7_Coch_95min_DDA_20160817_QE.raw	PRIDE	PXD006240	http://identifiers.org/pride.project/PXD006240	Technical Validation	doi:10.6084/m9.figshare.c.4042121	figshare	doi:10.6084/m9.figshare.c.4042121	http://doi.org/10.6084/m9.figshare.c.4042121	Pou4f3-GFP	7	day	UO	UO:0000033	Inner ear cochlea
DDA C GFP positive P7 2_FACS_21	Sample preparation for mass spectrometry	Mass spectrometry: data-dependent acquisition	27_DDA_KREY_FACs_21_G+P7_Coch_95min_DDA_20170213	27_DDA_KREY_FACs_21_G+P7_Coch_95min_DDA_20170213_QE.raw	PRIDE	PXD006240	http://identifiers.org/pride.project/PXD006240	Technical Validation	doi:10.6084/m9.figshare.c.4042121	figshare	doi:10.6084/m9.figshare.c.4042121	http://doi.org/10.6084/m9.figshare.c.4042121	Pou4f3-GFP	7	day	UO	UO:0000033	Inner ear cochlea
DDA V GFP negative P7 1_FACS_5	Sample preparation for mass spectrometry	Mass spectrometry: data-dependent acquisition	28_DDA_KREY_FACs_5_G-P7_V_95min_DDA_20160817	28_DDA_KREY_FACs_5_G-P7_V_95min_DDA_20160817_QE.raw	PRIDE	PXD006240	http://identifiers.org/pride.project/PXD006240	Technical Validation	doi:10.6084/m9.figshare.c.4042121	figshare	doi:10.6084/m9.figshare.c.4042121	http://doi.org/10.6084/m9.figshare.c.4042121	Pou4f3-GFP	7	day	UO	UO:0000033	Inner ear utricle
DDA V GFP negative P7 2_FACS_6	Sample preparation for mass spectrometry	Mass spectrometry: data-dependent acquisition	29_DDA_KREY_FACs_6_G-P7_V_95min_DDA_20170213	29_DDA_KREY_FACs_6_G-P7_V_95min_DDA_20170213_QE.raw	PRIDE	PXD006240	http://identifiers.org/pride.project/PXD006240	Technical Validation	doi:10.6084/m9.figshare.c.4042121	figshare	doi:10.6084/m9.figshare.c.4042121	http://doi.org/10.6084/m9.figshare.c.4042121	Pou4f3-GFP	7	day	UO	UO:0000033	Inner ear utricle
DDA V GFP positive P7 1_FACS_23	Sample preparation for mass spectrometry	Mass spectrometry: data-dependent acquisition	30_DDA_KREY_FACs_23_G+P7_V_95min_DDA_20160817	30_DDA_KREY_FACs_23_G+P7_V_95min_DDA_20160817_QE.raw	PRIDE	PXD006240	http://identifiers.org/pride.project/PXD006240	Technical Validation	doi:10.6084/m9.figshare.c.4042121	figshare	doi:10.6084/m9.figshare.c.4042121	http://doi.org/10.6084/m9.figshare.c.4042121	Pou4f3-GFP	7	day	UO	UO:0000033	Inner ear utricle
DDA V GFP positive P7 2_FACS_24	Sample preparation for mass spectrometry	Mass spectrometry: data-dependent acquisition	31_DDA_KREY_FACs_24_G+P7_V_95min_DDA_20170213	31_DDA_KREY_FACs_24_G+P7_V_95min_DDA_20170213_QE.raw	PRIDE	PXD006240	http://identifiers.org/pride.project/PXD006240	Technical Validation	doi:10.6084/m9.figshare.c.4042121	figshare	doi:10.6084/m9.figshare.c.4042121	http://doi.org/10.6084/m9.figshare.c.4042121	Pou4f3-GFP	7	day	UO	UO:0000033	Inner ear utricle
P0_C57_0pt5_prep1_COCH	Sample preparation for mass spectrometry	Mass spectrometry: data-dependent acquisition	32_DDA_KREY_FACs_P0_C57_0pt5_COCH_95min_DDA_20160825	32_DDA_KREY_FACs_P0_C57_0pt5_COCH_95min_DDA_20160825_QE.raw	PRIDE	PXD006240	http://identifiers.org/pride.project/PXD006240	Technical Validation	doi:10.6084/m9.figshare.c.4042121	figshare	doi:10.6084/m9.figshare.c.4042121	http://doi.org/10.6084/m9.figshare.c.4042121	C57BL/6	0	day	UO	UO:0000033	Inner ear cochlea
P0_C57_0pt5_prep2_COCH	Sample preparation for mass spectrometry	Mass spectrometry: data-dependent acquisition	33_DDA_KREY_FACs_P0_C57_0pt5_COCH_prep2_95min_DDA_20170217	33_DDA_KREY_FACs_P0_C57_0pt5_COCH_prep2_95min_DDA_20170217_QE.raw	PRIDE	PXD006240	http://identifiers.org/pride.project/PXD006240	Technical Validation	doi:10.6084/m9.figshare.c.4042121	figshare	doi:10.6084/m9.figshare.c.4042121	http://doi.org/10.6084/m9.figshare.c.4042121	C57BL/6	0	day	UO	UO:0000033	Inner ear cochlea
P0_C57_0pt25_prep1_COCH	Sample preparation for mass spectrometry	Mass spectrometry: data-dependent acquisition	34_DDA_KREY_FACs_P0_C57_0pt25_COCH_95min_DDA_20160825	34_DDA_KREY_FACs_P0_C57_0pt25_COCH_95min_DDA_20160825_QE.raw	PRIDE	PXD006240	http://identifiers.org/pride.project/PXD006240	Technical Validation	doi:10.6084/m9.figshare.c.4042121	figshare	doi:10.6084/m9.figshare.c.4042121	http://doi.org/10.6084/m9.figshare.c.4042121	C57BL/6	0	day	UO	UO:0000033	Inner ear cochlea
P0_C57_0pt25_prep1_COCH	Sample preparation for mass spectrometry	Mass spectrometry: data-dependent acquisition	35_DDA_KREY_FACs_P0_C57_0pt25_COCH_95min_DDA_20170214	35_DDA_KREY_FACs_P0_C57_0pt25_COCH_95min_DDA_20170214_QE.raw	PRIDE	PXD006240	http://identifiers.org/pride.project/PXD006240	Technical Validation	doi:10.6084/m9.figshare.c.4042121	figshare	doi:10.6084/m9.figshare.c.4042121	http://doi.org/10.6084/m9.figshare.c.4042121	C57BL/6	0	day	UO	UO:0000033	Inner ear cochlea
P0_C57_0pt25_prep2_COCH	Sample preparation for mass spectrometry	Mass spectrometry: data-dependent acquisition	36_DDA_KREY_FACs_P0_C57_0pt25_COCH_prep2_95min_DDA_20170217	36_DDA_KREY_FACs_P0_C57_0pt25_COCH_prep2_95min_DDA_20170217_QE.raw	PRIDE	PXD006240	http://identifiers.org/pride.project/PXD006240	Technical Validation	doi:10.6084/m9.figshare.c.4042121	figshare	doi:10.6084/m9.figshare.c.4042121	http://doi.org/10.6084/m9.figshare.c.4042121	C57BL/6	0	day	UO	UO:0000033	Inner ear cochlea
P0_C57_0pt25_prep2_COCH	Sample preparation for mass spectrometry	Mass spectrometry: data-dependent acquisition	37_DDA_KREY_FACs_P0_C57_0pt25_COCH_prep2inj2_95min_DDA_20170217	37_DDA_KREY_FACs_P0_C57_0pt25_COCH_prep2inj2_95min_DDA_20170217_QE.raw	PRIDE	PXD006240	http://identifiers.org/pride.project/PXD006240	Technical Validation	doi:10.6084/m9.figshare.c.4042121	figshare	doi:10.6084/m9.figshare.c.4042121	http://doi.org/10.6084/m9.figshare.c.4042121	C57BL/6	0	day	UO	UO:0000033	Inner ear cochlea
P0_C57_0pt5_UTR_2016	Sample preparation for mass spectrometry	Mass spectrometry: data-dependent acquisition	38_DDA_KREY_FACs_P0_C57_0pt5_UTR_95min_DDA_20160825	38_DDA_KREY_FACs_P0_C57_0pt5_UTR_95min_DDA_20160825_QE.raw	PRIDE	PXD006240	http://identifiers.org/pride.project/PXD006240	Technical Validation	doi:10.6084/m9.figshare.c.4042121	figshare	doi:10.6084/m9.figshare.c.4042121	http://doi.org/10.6084/m9.figshare.c.4042121	C57BL/6	0	day	UO	UO:0000033	Inner ear utricle
P0_C57_0pt5_UTR_2016	Sample preparation for mass spectrometry	Mass spectrometry: data-dependent acquisition	39_DDA_KREY_FACs_P0_C57_0pt5_UTR_95min_DDA_20170214	39_DDA_KREY_FACs_P0_C57_0pt5_UTR_95min_DDA_20170214_QE.raw	PRIDE	PXD006240	http://identifiers.org/pride.project/PXD006240	Technical Validation	doi:10.6084/m9.figshare.c.4042121	figshare	doi:10.6084/m9.figshare.c.4042121	http://doi.org/10.6084/m9.figshare.c.4042121	C57BL/6	0	day	UO	UO:0000033	Inner ear utricle
P0_C57_0pt5_UTR_2016	Sample preparation for mass spectrometry	Mass spectrometry: data-dependent acquisition	40_DDA_KREY_FACs_P0_C57_0pt5_UTR_95min_DDA_20170217	40_DDA_KREY_FACs_P0_C57_0pt5_UTR_95min_DDA_20170217_QE.raw	PRIDE	PXD006240	http://identifiers.org/pride.project/PXD006240	Technical Validation	doi:10.6084/m9.figshare.c.4042121	figshare	doi:10.6084/m9.figshare.c.4042121	http://doi.org/10.6084/m9.figshare.c.4042121	C57BL/6	0	day	UO	UO:0000033	Inner ear utricle
P0_C57_0pt5_UTR_2016	Sample preparation for mass spectrometry	Mass spectrometry: data-dependent acquisition	41_DDA_KREY_FACs_P0_C57_0pt5_UTR_prep2_95min_DDA_20170217	41_DDA_KREY_FACs_P0_C57_0pt5_UTR_prep2_95min_DDA_20170217_QE.raw	PRIDE	PXD006240	http://identifiers.org/pride.project/PXD006240	Technical Validation	doi:10.6084/m9.figshare.c.4042121	figshare	doi:10.6084/m9.figshare.c.4042121	http://doi.org/10.6084/m9.figshare.c.4042121	C57BL/6	0	day	UO	UO:0000033	Inner ear utricle
P4_C57_0pt5_UTR	Sample preparation for mass spectrometry	Mass spectrometry: data-dependent acquisition	42_DDA_KREY_FACs_P4_C57_0pt5_UTR_95min_DDA_20160825	42_DDA_KREY_FACs_P4_C57_0pt5_UTR_95min_DDA_20160825_QE.raw	PRIDE	PXD006240	http://identifiers.org/pride.project/PXD006240	Technical Validation	doi:10.6084/m9.figshare.c.4042121	figshare	doi:10.6084/m9.figshare.c.4042121	http://doi.org/10.6084/m9.figshare.c.4042121	C57BL/6	4	day	UO	UO:0000033	Inner ear utricle
P4_C57_0pt5_UTR	Sample preparation for mass spectrometry	Mass spectrometry: data-dependent acquisition	43_DDA_KREY_FACs_P4_C57_0pt5_UTR_95min_DDA_20170214	43_DDA_KREY_FACs_P4_C57_0pt5_UTR_95min_DDA_20170214_QE.raw	PRIDE	PXD006240	http://identifiers.org/pride.project/PXD006240	Technical Validation	doi:10.6084/m9.figshare.c.4042121	figshare	doi:10.6084/m9.figshare.c.4042121	http://doi.org/10.6084/m9.figshare.c.4042121	C57BL/6	4	day	UO	UO:0000033	Inner ear utricle
P4_C57_0pt5_UTR	Sample preparation for mass spectrometry	Mass spectrometry: data-dependent acquisition	44_DDA_KREY_FACs_P4_C57_0pt5_UTR_95min_DDA_20170217	44_DDA_KREY_FACs_P4_C57_0pt5_UTR_95min_DDA_20170217_QE.raw	PRIDE	PXD006240	http://identifiers.org/pride.project/PXD006240	Technical Validation	doi:10.6084/m9.figshare.c.4042121	figshare	doi:10.6084/m9.figshare.c.4042121	http://doi.org/10.6084/m9.figshare.c.4042121	C57BL/6	4	day	UO	UO:0000033	Inner ear utricle
P4_C57_0pt5_UTR	Sample preparation for mass spectrometry	Mass spectrometry: data-dependent acquisition	45_DDA_KREY_FACs_P4_CD1_0pt5_UTR_95min_DDA_20160825	45_DDA_KREY_FACs_P4_CD1_0pt5_UTR_95min_DDA_20160825_QE.raw	PRIDE	PXD006240	http://identifiers.org/pride.project/PXD006240	Technical Validation	doi:10.6084/m9.figshare.c.4042121	figshare	doi:10.6084/m9.figshare.c.4042121	http://doi.org/10.6084/m9.figshare.c.4042121	C57BL/6	4	day	UO	UO:0000033	Inner ear utricle
P5_CD1_15ear_BUN	Sample preparation for mass spectrometry	Mass spectrometry: data-dependent acquisition	46_DDA_KREY_FACs_P5_CD1_15ear_BUN_95min_DDA_20160825	46_DDA_KREY_FACs_P5_CD1_15ear_BUN_95min_DDA_20160825_QE.raw	PRIDE	PXD006240	http://identifiers.org/pride.project/PXD006240	Technical Validation	doi:10.6084/m9.figshare.c.4042121	figshare	doi:10.6084/m9.figshare.c.4042121	http://doi.org/10.6084/m9.figshare.c.4042121	CD1	5	day	UO	UO:0000033	Inner ear utricle
P24_CD1_15ear_BUN	Sample preparation for mass spectrometry	Mass spectrometry: data-dependent acquisition	47_DDA_KREY_FACs_P24_CD1_15ear_BUN_95min_DDA_20160825	47_DDA_KREY_FACs_P24_CD1_15ear_BUN_95min_DDA_20160825_QE.raw	PRIDE	PXD006240	http://identifiers.org/pride.project/PXD006240	Technical Validation	doi:10.6084/m9.figshare.c.4042121	figshare	doi:10.6084/m9.figshare.c.4042121	http://doi.org/10.6084/m9.figshare.c.4042121	CD1	24	day	UO	UO:0000033	Inner ear utricle
0pt25utr_P22CD1_UTR	Sample preparation for mass spectrometry	Mass spectrometry: data-dependent acquisition	50_DIAtest_0pt25utr_P22CD1_95min_DDA_20160817	50_DIAtest_0pt25utr_P22CD1_95min_DDA_20160817_QE.raw	PRIDE	PXD006240	http://identifiers.org/pride.project/PXD006240	Technical Validation	doi:10.6084/m9.figshare.c.4042121	figshare	doi:10.6084/m9.figshare.c.4042121	http://doi.org/10.6084/m9.figshare.c.4042121	CD1	22	day	UO	UO:0000033	Inner ear utricle
