# Supplementary material for: Mass spectrometry quantitation of proteins from small pools of developing auditory and vestibular cells
Source: Sci Data. 2018 Jul 17;5:180128. doi: 10.1038/sdata.2018.128 (PMC6049031; doi:10.1038/sdata.2018.128)
Supplement: Supplementary file 1 [file sdata2018128-isa1.zip › a_DIA_Barr-Gillespie.txt]

Sample Name	Protocol REF	Protocol REF	Assay Name	Raw Data File	Comment[Data Repository]	Comment[Data Record Accession]	Comment[Data Record URI]	Protocol REF	Derived Data File	Comment[Data Repository]	Comment[Data Record Accession]	Comment[Data Record URI]	Factor Value[strain]	Factor Value[age]	Unit	Term Source REF	Term Accession Number	Factor Value[organism part]
DIA C GFP negative P0 1_FACS_13	Sample preparation for mass spectrometry	Mass spectrometry: data-independent acquisition	13_DIA_KREY_FACs_sample_13_G-P0_Coch_95min_20160819	13_DIA_KREY_FACs_sample_13_G-P0_Coch_95min_20160819_QE.raw	PRIDE	PXD006240	http://identifiers.org/pride.project/PXD006240	Technical Validation	doi:10.6084/m9.figshare.c.4042121	figshare	doi:10.6084/m9.figshare.c.4042121	http://doi.org/10.6084/m9.figshare.c.4042121	Pou4f3-GFP	0	day	UO	UO:0000033	Inner ear cochlea
DIA C GFP negative P0 2_FACS_14	Sample preparation for mass spectrometry	Mass spectrometry: data-independent acquisition	14_DIA_KREY_FACs_sample_14_G-P0_Coch_95min_20160817	14_DIA_KREY_FACs_sample_14_G-P0_Coch_95min_20160817_QE.raw	PRIDE	PXD006240	http://identifiers.org/pride.project/PXD006240	Technical Validation	doi:10.6084/m9.figshare.c.4042121	figshare	doi:10.6084/m9.figshare.c.4042121	http://doi.org/10.6084/m9.figshare.c.4042121	Pou4f3-GFP	0	day	UO	UO:0000033	Inner ear cochlea
DIA C GFP negative P0 3_FACS_15	Sample preparation for mass spectrometry	Mass spectrometry: data-independent acquisition	15_DIA_KREY_FACs_sample_15_G-P0_Coch_95min_20160819	15_DIA_KREY_FACs_sample_15_G-P0_Coch_95min_20160819_QE.raw	PRIDE	PXD006240	http://identifiers.org/pride.project/PXD006240	Technical Validation	doi:10.6084/m9.figshare.c.4042121	figshare	doi:10.6084/m9.figshare.c.4042121	http://doi.org/10.6084/m9.figshare.c.4042121	Pou4f3-GFP	0	day	UO	UO:0000033	Inner ear cochlea
DIA C GFP positive P0 1_FACS_31	Sample preparation for mass spectrometry	Mass spectrometry: data-independent acquisition	31_DIA_KREY_FACs_sample_31_G+P0_Coch_95min_20160819	31_DIA_KREY_FACs_sample_31_G+P0_Coch_95min_20160819_QE.raw	PRIDE	PXD006240	http://identifiers.org/pride.project/PXD006240	Technical Validation	doi:10.6084/m9.figshare.c.4042121	figshare	doi:10.6084/m9.figshare.c.4042121	http://doi.org/10.6084/m9.figshare.c.4042121	Pou4f3-GFP	0	day	UO	UO:0000033	Inner ear cochlea
DIA C GFP positive P0 2_FACS_32	Sample preparation for mass spectrometry	Mass spectrometry: data-independent acquisition	36_DIA_KREY_FACs_sample_32_G+P0_Coch_95min_20160817	36_DIA_KREY_FACs_sample_32_G+P0_Coch_95min_20160817_QE.raw	PRIDE	PXD006240	http://identifiers.org/pride.project/PXD006240	Technical Validation	doi:10.6084/m9.figshare.c.4042121	figshare	doi:10.6084/m9.figshare.c.4042121	http://doi.org/10.6084/m9.figshare.c.4042121	Pou4f3-GFP	0	day	UO	UO:0000033	Inner ear cochlea
DIA C GFP positive P0 3_FACS_33	Sample preparation for mass spectrometry	Mass spectrometry: data-independent acquisition	37_DIA_KREY_FACs_sample_33_G+P0_Coch_95min_20160819	37_DIA_KREY_FACs_sample_33_G+P0_Coch_95min_20160819_QE.raw	PRIDE	PXD006240	http://identifiers.org/pride.project/PXD006240	Technical Validation	doi:10.6084/m9.figshare.c.4042121	figshare	doi:10.6084/m9.figshare.c.4042121	http://doi.org/10.6084/m9.figshare.c.4042121	Pou4f3-GFP	0	day	UO	UO:0000033	Inner ear cochlea
DIA V GFP negative P0 1_FACS_16	Sample preparation for mass spectrometry	Mass spectrometry: data-independent acquisition	16_DIA_KREY_FACs_sample_16_G-P0_V_95min_20160819	16_DIA_KREY_FACs_sample_16_G-P0_V_95min_20160819_QE.raw	PRIDE	PXD006240	http://identifiers.org/pride.project/PXD006240	Technical Validation	doi:10.6084/m9.figshare.c.4042121	figshare	doi:10.6084/m9.figshare.c.4042121	http://doi.org/10.6084/m9.figshare.c.4042121	Pou4f3-GFP	0	day	UO	UO:0000033	Inner ear utricle
DIA V GFP negative P0 2_FACS_17	Sample preparation for mass spectrometry	Mass spectrometry: data-independent acquisition	17_DIA_KREY_FACs_sample_17_G-P0_V_95min_20160817	17_DIA_KREY_FACs_sample_17_G-P0_V_95min_20160817_QE.raw	PRIDE	PXD006240	http://identifiers.org/pride.project/PXD006240	Technical Validation	doi:10.6084/m9.figshare.c.4042121	figshare	doi:10.6084/m9.figshare.c.4042121	http://doi.org/10.6084/m9.figshare.c.4042121	Pou4f3-GFP	0	day	UO	UO:0000033	Inner ear utricle
DIA V GFP negative P0 3_FACS_18	Sample preparation for mass spectrometry	Mass spectrometry: data-independent acquisition	18_DIA_KREY_FACs_sample_18_G-P0_V_95min_20160819	18_DIA_KREY_FACs_sample_18_G-P0_V_95min_20160819_QE.raw	PRIDE	PXD006240	http://identifiers.org/pride.project/PXD006240	Technical Validation	doi:10.6084/m9.figshare.c.4042121	figshare	doi:10.6084/m9.figshare.c.4042121	http://doi.org/10.6084/m9.figshare.c.4042121	Pou4f3-GFP	0	day	UO	UO:0000033	Inner ear utricle
DIA V GFP positive P0 1_FACS_34	Sample preparation for mass spectrometry	Mass spectrometry: data-independent acquisition	38_DIA_KREY_FACs_sample_34_G+P0_V_95min_20160819	38_DIA_KREY_FACs_sample_34_G+P0_V_95min_20160819_QE.raw	PRIDE	PXD006240	http://identifiers.org/pride.project/PXD006240	Technical Validation	doi:10.6084/m9.figshare.c.4042121	figshare	doi:10.6084/m9.figshare.c.4042121	http://doi.org/10.6084/m9.figshare.c.4042121	Pou4f3-GFP	0	day	UO	UO:0000033	Inner ear utricle
DIA V GFP positive P0 2_FACS_35	Sample preparation for mass spectrometry	Mass spectrometry: data-independent acquisition	39_DIA_KREY_FACs_sample_35_G+P0_V_95min_20160817	39_DIA_KREY_FACs_sample_35_G+P0_V_95min_20160817_QE.raw	PRIDE	PXD006240	http://identifiers.org/pride.project/PXD006240	Technical Validation	doi:10.6084/m9.figshare.c.4042121	figshare	doi:10.6084/m9.figshare.c.4042121	http://doi.org/10.6084/m9.figshare.c.4042121	Pou4f3-GFP	0	day	UO	UO:0000033	Inner ear utricle
DIA V GFP positive P0 3_FACS_36	Sample preparation for mass spectrometry	Mass spectrometry: data-independent acquisition	40_DIA_KREY_FACs_sample_36_G+P0_V_95min_20160819	40_DIA_KREY_FACs_sample_36_G+P0_V_95min_20160819_QE.raw	PRIDE	PXD006240	http://identifiers.org/pride.project/PXD006240	Technical Validation	doi:10.6084/m9.figshare.c.4042121	figshare	doi:10.6084/m9.figshare.c.4042121	http://doi.org/10.6084/m9.figshare.c.4042121	Pou4f3-GFP	0	day	UO	UO:0000033	Inner ear utricle
DIA C GFP negative P4 1_FACS_7	Sample preparation for mass spectrometry	Mass spectrometry: data-independent acquisition	7_DIA_KREY_FACs_sample_7_G-P4_Coch_95min_20160819	7_DIA_KREY_FACs_sample_7_G-P4_Coch_95min_20160819_QE.raw	PRIDE	PXD006240	http://identifiers.org/pride.project/PXD006240	Technical Validation	doi:10.6084/m9.figshare.c.4042121	figshare	doi:10.6084/m9.figshare.c.4042121	http://doi.org/10.6084/m9.figshare.c.4042121	Pou4f3-GFP	4	day	UO	UO:0000033	Inner ear cochlea
DIA C GFP negative P4 2_FACS_8	Sample preparation for mass spectrometry	Mass spectrometry: data-independent acquisition	8_DIA_KREY_FACs_sample_8_G-P4_Coch_95min_20160817	8_DIA_KREY_FACs_sample_8_G-P4_Coch_95min_20160817_QE.raw	PRIDE	PXD006240	http://identifiers.org/pride.project/PXD006240	Technical Validation	doi:10.6084/m9.figshare.c.4042121	figshare	doi:10.6084/m9.figshare.c.4042121	http://doi.org/10.6084/m9.figshare.c.4042121	Pou4f3-GFP	4	day	UO	UO:0000033	Inner ear cochlea
DIA C GFP negative P4 3_FACS_9	Sample preparation for mass spectrometry	Mass spectrometry: data-independent acquisition	9_DIA_KREY_FACs_sample_9_G-P4_Coch_95min_20160819	9_DIA_KREY_FACs_sample_9_G-P4_Coch_95min_20160819_QE.raw	PRIDE	PXD006240	http://identifiers.org/pride.project/PXD006240	Technical Validation	doi:10.6084/m9.figshare.c.4042121	figshare	doi:10.6084/m9.figshare.c.4042121	http://doi.org/10.6084/m9.figshare.c.4042121	Pou4f3-GFP	4	day	UO	UO:0000033	Inner ear cochlea
DIA C GFP positive P4 1_FACS_25	Sample preparation for mass spectrometry	Mass spectrometry: data-independent acquisition	25_DIA_KREY_FACs_sample_25_G+P4_Coch_95min_20160819	25_DIA_KREY_FACs_sample_25_G+P4_Coch_95min_20160819_QE.raw	PRIDE	PXD006240	http://identifiers.org/pride.project/PXD006240	Technical Validation	doi:10.6084/m9.figshare.c.4042121	figshare	doi:10.6084/m9.figshare.c.4042121	http://doi.org/10.6084/m9.figshare.c.4042121	Pou4f3-GFP	4	day	UO	UO:0000033	Inner ear cochlea
DIA C GFP positive P4 2_FACS_26	Sample preparation for mass spectrometry	Mass spectrometry: data-independent acquisition	26_DIA_KREY_FACs_sample_26_G+P4_Coch_95min_20160817	26_DIA_KREY_FACs_sample_26_G+P4_Coch_95min_20160817_QE.raw	PRIDE	PXD006240	http://identifiers.org/pride.project/PXD006240	Technical Validation	doi:10.6084/m9.figshare.c.4042121	figshare	doi:10.6084/m9.figshare.c.4042121	http://doi.org/10.6084/m9.figshare.c.4042121	Pou4f3-GFP	4	day	UO	UO:0000033	Inner ear cochlea
DIA C GFP positive P4 3_FACS_27	Sample preparation for mass spectrometry	Mass spectrometry: data-independent acquisition	27_DIA_KREY_FACs_sample_27_G+P4_Coch_95min_20160819	27_DIA_KREY_FACs_sample_27_G+P4_Coch_95min_20160819_QE.raw	PRIDE	PXD006240	http://identifiers.org/pride.project/PXD006240	Technical Validation	doi:10.6084/m9.figshare.c.4042121	figshare	doi:10.6084/m9.figshare.c.4042121	http://doi.org/10.6084/m9.figshare.c.4042121	Pou4f3-GFP	4	day	UO	UO:0000033	Inner ear cochlea
DIA V GFP negative P4 1_FACS_10	Sample preparation for mass spectrometry	Mass spectrometry: data-independent acquisition	10_DIA_KREY_FACs_sample_10_G-P4_V_95min_20160819	10_DIA_KREY_FACs_sample_10_G-P4_V_95min_20160819_QE.raw	PRIDE	PXD006240	http://identifiers.org/pride.project/PXD006240	Technical Validation	doi:10.6084/m9.figshare.c.4042121	figshare	doi:10.6084/m9.figshare.c.4042121	http://doi.org/10.6084/m9.figshare.c.4042121	Pou4f3-GFP	4	day	UO	UO:0000033	Inner ear utricle
DIA V GFP negative P4 2_FACS_11	Sample preparation for mass spectrometry	Mass spectrometry: data-independent acquisition	11_DIA_KREY_FACs_sample_11_G-P4_V_95min_20160817	11_DIA_KREY_FACs_sample_11_G-P4_V_95min_20160817_QE.raw	PRIDE	PXD006240	http://identifiers.org/pride.project/PXD006240	Technical Validation	doi:10.6084/m9.figshare.c.4042121	figshare	doi:10.6084/m9.figshare.c.4042121	http://doi.org/10.6084/m9.figshare.c.4042121	Pou4f3-GFP	4	day	UO	UO:0000033	Inner ear utricle
DIA V GFP negative P4 3_FACS_12	Sample preparation for mass spectrometry	Mass spectrometry: data-independent acquisition	12_DIA_KREY_FACs_sample_12_G-P4_V_95min_20160819	12_DIA_KREY_FACs_sample_12_G-P4_V_95min_20160819_QE.raw	PRIDE	PXD006240	http://identifiers.org/pride.project/PXD006240	Technical Validation	doi:10.6084/m9.figshare.c.4042121	figshare	doi:10.6084/m9.figshare.c.4042121	http://doi.org/10.6084/m9.figshare.c.4042121	Pou4f3-GFP	4	day	UO	UO:0000033	Inner ear utricle
DIA V GFP positive P4 1_FACS_28	Sample preparation for mass spectrometry	Mass spectrometry: data-independent acquisition	28_DIA_KREY_FACs_sample_28_G+P4_V_95min_20160819	28_DIA_KREY_FACs_sample_28_G+P4_V_95min_20160819_QE.raw	PRIDE	PXD006240	http://identifiers.org/pride.project/PXD006240	Technical Validation	doi:10.6084/m9.figshare.c.4042121	figshare	doi:10.6084/m9.figshare.c.4042121	http://doi.org/10.6084/m9.figshare.c.4042121	Pou4f3-GFP	4	day	UO	UO:0000033	Inner ear utricle
DIA V GFP positive P4 2_FACS_29	Sample preparation for mass spectrometry	Mass spectrometry: data-independent acquisition	29_DIA_KREY_FACs_sample_29_G+P4_V_95min_20160817	29_DIA_KREY_FACs_sample_29_G+P4_V_95min_20160817_QE.raw	PRIDE	PXD006240	http://identifiers.org/pride.project/PXD006240	Technical Validation	doi:10.6084/m9.figshare.c.4042121	figshare	doi:10.6084/m9.figshare.c.4042121	http://doi.org/10.6084/m9.figshare.c.4042121	Pou4f3-GFP	4	day	UO	UO:0000033	Inner ear utricle
DIA V GFP positive P4 3_FACS_30	Sample preparation for mass spectrometry	Mass spectrometry: data-independent acquisition	30_DIA_KREY_FACs_sample_30_G+P4_V_95min_20160819	30_DIA_KREY_FACs_sample_30_G+P4_V_95min_20160819_QE.raw	PRIDE	PXD006240	http://identifiers.org/pride.project/PXD006240	Technical Validation	doi:10.6084/m9.figshare.c.4042121	figshare	doi:10.6084/m9.figshare.c.4042121	http://doi.org/10.6084/m9.figshare.c.4042121	Pou4f3-GFP	4	day	UO	UO:0000033	Inner ear utricle
DIA C GFP negative P7 1_FACS_1	Sample preparation for mass spectrometry	Mass spectrometry: data-independent acquisition	1_DIA_KREY_FACs_sample_1_G-P7_Coch_95min_20160819	1_DIA_KREY_FACs_sample_1_G-P7_Coch_95min_20160819_QE.raw	PRIDE	PXD006240	http://identifiers.org/pride.project/PXD006240	Technical Validation	doi:10.6084/m9.figshare.c.4042121	figshare	doi:10.6084/m9.figshare.c.4042121	http://doi.org/10.6084/m9.figshare.c.4042121	Pou4f3-GFP	7	day	UO	UO:0000033	Inner ear cochlea
DIA C GFP negative P7 2_FACS_2	Sample preparation for mass spectrometry	Mass spectrometry: data-independent acquisition	2_DIA_KREY_FACs_sample_2_G-P7_Coch_95min_20160817	2_DIA_KREY_FACs_sample_2_G-P7_Coch_95min_20160817_QE.raw	PRIDE	PXD006240	http://identifiers.org/pride.project/PXD006240	Technical Validation	doi:10.6084/m9.figshare.c.4042121	figshare	doi:10.6084/m9.figshare.c.4042121	http://doi.org/10.6084/m9.figshare.c.4042121	Pou4f3-GFP	7	day	UO	UO:0000033	Inner ear cochlea
DIA C GFP negative P7 3_FACS_3	Sample preparation for mass spectrometry	Mass spectrometry: data-independent acquisition	3_DIA_KREY_FACs_sample_3_G-P7_Coch_95min_20160819	3_DIA_KREY_FACs_sample_3_G-P7_Coch_95min_20160819_QE.raw	PRIDE	PXD006240	http://identifiers.org/pride.project/PXD006240	Technical Validation	doi:10.6084/m9.figshare.c.4042121	figshare	doi:10.6084/m9.figshare.c.4042121	http://doi.org/10.6084/m9.figshare.c.4042121	Pou4f3-GFP	7	day	UO	UO:0000033	Inner ear cochlea
DIA C GFP positive P7 1_FACS_19	Sample preparation for mass spectrometry	Mass spectrometry: data-independent acquisition	19_DIA_KREY_FACs_sample_19_G+P7_Coch_95min_20160819	19_DIA_KREY_FACs_sample_19_G+P7_Coch_95min_20160819_QE.raw	PRIDE	PXD006240	http://identifiers.org/pride.project/PXD006240	Technical Validation	doi:10.6084/m9.figshare.c.4042121	figshare	doi:10.6084/m9.figshare.c.4042121	http://doi.org/10.6084/m9.figshare.c.4042121	Pou4f3-GFP	7	day	UO	UO:0000033	Inner ear cochlea
DIA C GFP positive P7 2_FACS_20	Sample preparation for mass spectrometry	Mass spectrometry: data-independent acquisition	20_DIA_KREY_FACs_sample_20_G+P7_Coch_95min_20160817	20_DIA_KREY_FACs_sample_20_G+P7_Coch_95min_20160817_QE.raw	PRIDE	PXD006240	http://identifiers.org/pride.project/PXD006240	Technical Validation	doi:10.6084/m9.figshare.c.4042121	figshare	doi:10.6084/m9.figshare.c.4042121	http://doi.org/10.6084/m9.figshare.c.4042121	Pou4f3-GFP	7	day	UO	UO:0000033	Inner ear cochlea
DIA C GFP positive P7 3_FACS_21	Sample preparation for mass spectrometry	Mass spectrometry: data-independent acquisition	21_DIA_KREY_FACs_sample_21_G+P7_Coch_95min_20160819	21_DIA_KREY_FACs_sample_21_G+P7_Coch_95min_20160819_QE.raw	PRIDE	PXD006240	http://identifiers.org/pride.project/PXD006240	Technical Validation	doi:10.6084/m9.figshare.c.4042121	figshare	doi:10.6084/m9.figshare.c.4042121	http://doi.org/10.6084/m9.figshare.c.4042121	Pou4f3-GFP	7	day	UO	UO:0000033	Inner ear cochlea
DIA V GFP negative P7 1_FACS_4	Sample preparation for mass spectrometry	Mass spectrometry: data-independent acquisition	4_DIA_KREY_FACs_sample_4_G-P7_V_95min_20160819	4_DIA_KREY_FACs_sample_4_G-P7_V_95min_20160819_QE.raw	PRIDE	PXD006240	http://identifiers.org/pride.project/PXD006240	Technical Validation	doi:10.6084/m9.figshare.c.4042121	figshare	doi:10.6084/m9.figshare.c.4042121	http://doi.org/10.6084/m9.figshare.c.4042121	Pou4f3-GFP	7	day	UO	UO:0000033	Inner ear utricle
DIA V GFP negative P7 2_FACS_5	Sample preparation for mass spectrometry	Mass spectrometry: data-independent acquisition	5_DIA_KREY_FACs_sample_5_G-P7_V_95min_20160817	5_DIA_KREY_FACs_sample_5_G-P7_V_95min_20160817_QE.raw	PRIDE	PXD006240	http://identifiers.org/pride.project/PXD006240	Technical Validation	doi:10.6084/m9.figshare.c.4042121	figshare	doi:10.6084/m9.figshare.c.4042121	http://doi.org/10.6084/m9.figshare.c.4042121	Pou4f3-GFP	7	day	UO	UO:0000033	Inner ear utricle
DIA V GFP negative P7 3_FACS_6	Sample preparation for mass spectrometry	Mass spectrometry: data-independent acquisition	6_DIA_KREY_FACs_sample_6_G-P7_V_95min_20160819	6_DIA_KREY_FACs_sample_6_G-P7_V_95min_20160819_QE.raw	PRIDE	PXD006240	http://identifiers.org/pride.project/PXD006240	Technical Validation	doi:10.6084/m9.figshare.c.4042121	figshare	doi:10.6084/m9.figshare.c.4042121	http://doi.org/10.6084/m9.figshare.c.4042121	Pou4f3-GFP	7	day	UO	UO:0000033	Inner ear utricle
DIA V GFP positive P7 1_FACS_22	Sample preparation for mass spectrometry	Mass spectrometry: data-independent acquisition	22_DIA_KREY_FACs_sample_22_G+P7_V_95min_20160819	22_DIA_KREY_FACs_sample_22_G+P7_V_95min_20160819_QE.raw	PRIDE	PXD006240	http://identifiers.org/pride.project/PXD006240	Technical Validation	doi:10.6084/m9.figshare.c.4042121	figshare	doi:10.6084/m9.figshare.c.4042121	http://doi.org/10.6084/m9.figshare.c.4042121	Pou4f3-GFP	7	day	UO	UO:0000033	Inner ear utricle
DIA V GFP positive P7 2_FACS_23	Sample preparation for mass spectrometry	Mass spectrometry: data-independent acquisition	23_DIA_KREY_FACs_sample_23_G+P7_V_95min_20160817	23_DIA_KREY_FACs_sample_23_G+P7_V_95min_20160817_QE.raw	PRIDE	PXD006240	http://identifiers.org/pride.project/PXD006240	Technical Validation	doi:10.6084/m9.figshare.c.4042121	figshare	doi:10.6084/m9.figshare.c.4042121	http://doi.org/10.6084/m9.figshare.c.4042121	Pou4f3-GFP	7	day	UO	UO:0000033	Inner ear utricle
DIA V GFP positive P7 3_FACS_24	Sample preparation for mass spectrometry	Mass spectrometry: data-independent acquisition	24_DIA_KREY_FACs_sample_24_G+P7_V_95min_20160819	24_DIA_KREY_FACs_sample_24_G+P7_V_95min_20160819_QE.raw	PRIDE	PXD006240	http://identifiers.org/pride.project/PXD006240	Technical Validation	doi:10.6084/m9.figshare.c.4042121	figshare	doi:10.6084/m9.figshare.c.4042121	http://doi.org/10.6084/m9.figshare.c.4042121	Pou4f3-GFP	7	day	UO	UO:0000033	Inner ear utricle
DIA C GFP positive P0 1_FACS_31	Sample preparation for mass spectrometry	Mass spectrometry: data-independent acquisition	32_DIA_KREY_FACs_sample_31_G+P0_Coch_312cells_95min_20160825	32_DIA_KREY_FACs_sample_31_G+P0_Coch_312cells_95min_20160825_QE.raw	PRIDE	PXD006240	http://identifiers.org/pride.project/PXD006240	Technical Validation	doi:10.6084/m9.figshare.c.4042121	figshare	doi:10.6084/m9.figshare.c.4042121	http://doi.org/10.6084/m9.figshare.c.4042121	Pou4f3-GFP	0	day	UO	UO:0000033	Inner ear cochlea
DIA C GFP positive P0 1_FACS_31	Sample preparation for mass spectrometry	Mass spectrometry: data-independent acquisition	33_DIA_KREY_FACs_sample_31_G+P0_Coch_625cells_95min_20160825	33_DIA_KREY_FACs_sample_31_G+P0_Coch_625cells_95min_20160825_QE.raw	PRIDE	PXD006240	http://identifiers.org/pride.project/PXD006240	Technical Validation	doi:10.6084/m9.figshare.c.4042121	figshare	doi:10.6084/m9.figshare.c.4042121	http://doi.org/10.6084/m9.figshare.c.4042121	Pou4f3-GFP	0	day	UO	UO:0000033	Inner ear cochlea
DIA C GFP positive P0 1_FACS_31	Sample preparation for mass spectrometry	Mass spectrometry: data-independent acquisition	34_DIA_KREY_FACs_sample_31_G+P0_Coch_1250cells_95min_20160825	34_DIA_KREY_FACs_sample_31_G+P0_Coch_1250cells_95min_20160825_QE.raw	PRIDE	PXD006240	http://identifiers.org/pride.project/PXD006240	Technical Validation	doi:10.6084/m9.figshare.c.4042121	figshare	doi:10.6084/m9.figshare.c.4042121	http://doi.org/10.6084/m9.figshare.c.4042121	Pou4f3-GFP	0	day	UO	UO:0000033	Inner ear cochlea
DIA C GFP positive P0 1_FACS_31	Sample preparation for mass spectrometry	Mass spectrometry: data-independent acquisition	35_DIA_KREY_FACs_sample_31_G+P0_Coch_2500cells_95min_20160825	35_DIA_KREY_FACs_sample_31_G+P0_Coch_2500cells_95min_20160825_QE.raw	PRIDE	PXD006240	http://identifiers.org/pride.project/PXD006240	Technical Validation	doi:10.6084/m9.figshare.c.4042121	figshare	doi:10.6084/m9.figshare.c.4042121	http://doi.org/10.6084/m9.figshare.c.4042121	Pou4f3-GFP	0	day	UO	UO:0000033	Inner ear cochlea
